# Supplementary material for: Establishment of microbial model communities capable of removing trace organic chemicals for biotransformation mechanisms research
Source: Microb Cell Fact. 2023 Dec 2;22:245. doi: 10.1186/s12934-023-02252-6 (PMC10693053; doi:10.1186/s12934-023-02252-6)
Supplement: Supplementary file 3 — Additional file 3. OTU tables and metadata: otu_tab_95_model_communities.csv, otu_tab_inocula.csv, metadata.csv. [file 12934_2023_2252_MOESM3_ESM.zip]

Archive with 3 entries (3 files):
- metadata.csv
- otu_tab_95_model_communities.csv
- otu_tab_inocula.csv
