# Supplementary material for: Establishment of microbial model communities capable of removing trace organic chemicals for biotransformation mechanisms research
Source: Microb Cell Fact. 2023 Dec 2;22:245. doi: 10.1186/s12934-023-02252-6 (PMC10693053; doi:10.1186/s12934-023-02252-6)
Supplement: Supplementary file 3 — Additional file 3. OTU tables and metadata: otu_tab_95_model_communities.csv, otu_tab_inocula.csv, metadata.csv. [file 12934_2023_2252_MOESM3_ESM.zip › metadata.csv]

#Barcode	Model community ID	Original inoculum	Adapted phase
barcode01	A1	SD	P0
barcode73	A10	Tap water	P0
barcode81	A11	Tap water	P0
barcode89	A12	Tap water	P0
barcode09	A2	SD	P0
barcode17	A3	SD	P0
barcode25	A4	SD	P0
barcode33	A5	SD	P0
barcode41	A6	SD	P0
barcode49	A7	SD	P0
barcode57	A8	SD	P0
barcode65	A9	SD	P0
barcode02	B1	Tap water	P0
barcode74	B10	Sand	P0
barcode82	B11	Sand	P0
barcode90	B12	Sand	P0
barcode10	B2	Tap water	P0
barcode18	B3	Tap water	P0
barcode26	B4	Tap water	P0
barcode34	B5	Tap water	P0
barcode42	B6	Tap water	P0
barcode50	B7	Sand	P0
barcode58	B8	Sand	P0
barcode66	B9	Sand	P0
barcode03	C1	Sand	P0
barcode75	C10	Soil	P0
barcode83	C11	Soil	P0
barcode91	C12	Soil	P0
barcode11	C2	Sand	P0
barcode19	C3	Sand	P0
barcode27	C4	Soil	P0
barcode35	C5	Soil	P0
barcode43	C6	Soil	P0
barcode51	C7	Soil	P0
barcode59	C8	Soil	P0
barcode67	C9	Soil	P0
barcode04	D1	SS	P0
barcode76	D10	SD	P6
barcode84	D11	SD	P6
barcode92	D12	SD	P6
barcode12	D2	SS	P0
barcode20	D3	SS	P0
barcode28	D4	SS	P0
barcode36	D5	SS	P0
barcode44	D6	SS	P0
barcode52	D7	SS	P0
barcode60	D8	SS	P0
barcode68	D9	SS	P0
barcode05	E1	SD	P6
barcode77	E10	Tap water	P6
barcode85	E11	Tap water	P6
barcode93	E12	Tap water	P6
barcode13	E2	SD	P6
barcode21	E3	SD	P6
barcode29	E4	SD	P6
barcode37	E5	SD	P6
barcode45	E6	SD	P6
barcode53	E7	SD	P6
barcode61	E8	Tap water	P6
barcode69	E9	Tap water	P6
barcode06	F1	Tap water	P6
barcode78	F10	Sand	P6
barcode86	F11	Sand	P6
barcode94	F12	Sand	P6
barcode14	F2	Tap water	P6
barcode22	F3	Tap water	P6
barcode30	F4	Tap water	P6
barcode38	F5	Tap water	P6
barcode46	F6	Sand	P6
barcode54	F7	Sand	P6
barcode62	F8	Sand	P6
barcode70	F9	Sand	P6
barcode07	G1	Sand	P6
barcode79	G10	Soil	P6
barcode87	G11	Soil	P6
barcode95	G12	Soil	P6
barcode15	G2	Sand	P6
barcode23	G3	Sand	P6
barcode31	G4	Soil	P6
barcode39	G5	Soil	P6
barcode47	G6	Soil	P6
barcode55	G7	Soil	P6
barcode63	G8	Soil	P6
barcode71	G9	Soil	P6
barcode08	H1	Soil	P6
barcode80	H10	SS	P6
barcode88	H11	SS	P6
barcode16	H2	SS	P6
barcode24	H3	SS	P6
barcode32	H4	SS	P6
barcode40	H5	SS	P6
barcode48	H6	SS	P6
barcode56	H7	SS	P6
barcode64	H8	SS	P6
barcode72	H9	SS	P6
