# Supplementary material for: Establishment of microbial model communities capable of removing trace organic chemicals for biotransformation mechanisms research
Source: Microb Cell Fact. 2023 Dec 2;22:245. doi: 10.1186/s12934-023-02252-6 (PMC10693053; doi:10.1186/s12934-023-02252-6)
Supplement: Supplementary file 3 — Additional file 3. OTU tables and metadata: otu_tab_95_model_communities.csv, otu_tab_inocula.csv, metadata.csv. [file 12934_2023_2252_MOESM3_ESM.zip › otu_tab_inocula.csv]

#OTU ID	SD_P0	SS_P0	Tap_P6	Sand_P6	Soil_P6	SS_P6	SD_P6	Sand_P0	Soil_P0	Tap_P0	Kingdom	Phylum	Class	Order	Family	Genus	Species
OTU1	0	0	0	2	4	0	0	0	0	0	Bacteria	Proteobacteria	Gammaproteobacteria	Pseudomonadales	Pseudomonadaceae	Pseudomonas	na
OTU100061	0	0	0	0	0	0	0	2	0	0	Bacteria	Proteobacteria	Deltaproteobacteria	Desulfovibrionales	Desulfovibrionaceae	Desulfovibrio	na
OTU100084	0	0	0	0	0	0	0	0	5	0	Bacteria	Proteobacteria	Betaproteobacteria	Burkholderiales	Burkholderiaceae	Chitinimonas	na
OTU100089	0	0	0	0	0	0	0	0	2	0	Bacteria	Acidobacteria	Acidobacteria_Gp6	Gp6	na	na	na
OTU100197	0	0	0	4	0	0	0	0	0	0	Bacteria	Actinobacteria	Actinobacteria	Actinomycetales	Nocardiaceae	Rhodococcus	na
OTU10029	0	0	11	0	0	0	0	0	0	0	Bacteria	Proteobacteria	Betaproteobacteria	Rhodocyclales	Rhodocyclaceae	Zoogloea	na
OTU100324	0	0	0	2	0	0	0	0	0	0	Bacteria	Proteobacteria	Alphaproteobacteria	Rhodobacterales	Rhodobacteraceae	Defluviimonas	na
OTU10036	0	0	0	0	0	0	0	0	0	2	Bacteria	Planctomycetes	Planctomycetia	Planctomycetales	Planctomycetaceae	Gemmata	na
OTU100401	3	0	0	0	0	0	0	0	0	0	Bacteria	Ignavibacteriae	Ignavibacteria	Ignavibacteriales	Ignavibacteriaceae	Melioribacter	na
OTU100533	0	0	0	2	0	0	0	0	0	0	Bacteria	Proteobacteria	Alphaproteobacteria	Caulobacterales	Caulobacteraceae	Phenylobacterium	na
OTU100696	0	0	0	0	0	0	0	8	0	0	Bacteria	Firmicutes	Clostridia	Clostridiales	Clostridiaceae_1	Clostridium_sensu_stricto	na
OTU100773	0	0	0	0	2	0	0	0	0	0	Bacteria	Proteobacteria	Alphaproteobacteria	Rhizobiales	Bradyrhizobiaceae	Tardiphaga	na
OTU1008	0	0	0	0	3	0	0	0	0	0	Bacteria	Proteobacteria	Gammaproteobacteria	Pseudomonadales	Pseudomonadaceae	Rhizobacter	na
OTU10085	0	0	0	0	0	0	17	0	0	0	Bacteria	Proteobacteria	Betaproteobacteria	Burkholderiales	Comamonadaceae	Comamonas	na
OTU10091	0	0	0	0	2	0	0	0	0	0	Bacteria	Proteobacteria	Gammaproteobacteria	Pseudomonadales	Pseudomonadaceae	Pseudomonas	na
OTU100970	0	0	1	2	0	0	0	0	0	0	Bacteria	Proteobacteria	Alphaproteobacteria	Rhizobiales	Phyllobacteriaceae	Mesorhizobium	na
OTU101013	0	0	0	0	5	0	0	0	0	0	Bacteria	Proteobacteria	Alphaproteobacteria	Rhizobiales	Phyllobacteriaceae	Mesorhizobium	na
OTU101247	0	0	0	5	0	0	0	0	0	0	Bacteria	Proteobacteria	Alphaproteobacteria	Rhizobiales	Hyphomicrobiaceae	Devosia	na
OTU101312	0	0	0	2	0	0	0	0	0	0	Bacteria	Proteobacteria	Alphaproteobacteria	Rhizobiales	Hyphomicrobiaceae	Devosia	na
OTU101460	2	0	0	0	0	0	0	0	0	0	Bacteria	Proteobacteria	Betaproteobacteria	Methylophilales	Methylophilaceae	Methylotenera	na
OTU101549	0	0	0	3	0	0	0	0	0	0	Bacteria	Proteobacteria	Alphaproteobacteria	Rhodospirillales	Reyranella	na	na
OTU101613	0	0	0	0	0	0	0	2	0	0	Bacteria	Acidobacteria	Acidobacteria_Gp6	Gp6	na	na	na
OTU101766	0	0	0	0	0	0	0	0	4	0	Bacteria	Actinobacteria	Actinobacteria	Actinomycetales	Pseudonocardiaceae	Pseudonocardia	na
OTU102	1	0	0	1	7	0	0	1	1	1	Bacteria	Proteobacteria	Alphaproteobacteria	Rhizobiales	Bradyrhizobiaceae	Bradyrhizobium	na
OTU102026	7	5	0	0	0	0	0	0	0	0	Bacteria	Nitrospirae	Nitrospira	Nitrospirales	Nitrospiraceae	Thermodesulfovibrio	na
OTU102079	0	0	0	0	0	0	0	0	0	5	Bacteria	Proteobacteria	Betaproteobacteria	Rhodocyclales	Rhodocyclaceae	Methyloversatilis	na
OTU102383	0	0	0	0	2	0	0	0	0	0	Bacteria	Proteobacteria	Alphaproteobacteria	Rhizobiales	Bradyrhizobiaceae	Bradyrhizobium	na
OTU102531	1	2	0	0	0	0	0	0	0	0	Bacteria	Ignavibacteriae	Ignavibacteria	Ignavibacteriales	Ignavibacteriaceae	Melioribacter	na
OTU102541	1	5	0	0	0	0	0	0	0	0	Bacteria	Gemmatimonadetes	Gemmatimonadetes	Gemmatimonadales	Gemmatimonadaceae	Gemmatimonas	na
OTU102614	0	0	0	4	1	0	0	0	0	0	Bacteria	Proteobacteria	Alphaproteobacteria	Rhizobiales	Hyphomicrobiaceae	Hyphomicrobium	na
OTU102758	7	0	0	0	0	0	0	0	0	0	Bacteria	Proteobacteria	Betaproteobacteria	Methylophilales	Methylophilaceae	Methylotenera	na
OTU102916	0	0	0	2	0	0	0	0	0	0	Bacteria	Proteobacteria	Alphaproteobacteria	Rhizobiales	Hyphomicrobiaceae	Devosia	na
OTU103035	0	0	0	0	0	0	0	0	0	2	Bacteria	Proteobacteria	Gammaproteobacteria	Legionellales	Coxiellaceae	Coxiella	na
OTU1031	0	0	0	77	0	0	0	0	0	2	Bacteria	Proteobacteria	Alphaproteobacteria	Rhodospirillales	Reyranella	na	na
OTU103202	0	0	0	0	0	0	0	0	0	2	Bacteria	Proteobacteria	Betaproteobacteria	Gallionellales	Gallionellaceae	Sideroxydans	na
OTU103337	0	0	0	0	0	0	0	0	0	9	Bacteria	Proteobacteria	Betaproteobacteria	Burkholderiales	Burkholderiales_incertae_sedis	Rubrivivax	na
OTU103358	0	0	0	0	0	0	0	1	11	0	Bacteria	Acidobacteria	Acidobacteria_Gp6	Gp6	na	na	na
OTU103378	0	0	0	0	0	0	0	0	3	0	Bacteria	Actinobacteria	Actinobacteria	Gaiellales	Gaiellaceae	Gaiella	na
OTU103379	0	0	0	0	0	0	0	0	0	6	Bacteria	Proteobacteria	Alphaproteobacteria	Rhizobiales	Methylobacteriaceae	Methylobacterium	na
OTU103514	0	0	0	2	0	0	0	0	0	0	Bacteria	Proteobacteria	Alphaproteobacteria	Caulobacterales	Caulobacteraceae	Phenylobacterium	na
OTU10353	0	0	0	0	1	0	4	0	0	0	Bacteria	Proteobacteria	Betaproteobacteria	Burkholderiales	Comamonadaceae	Variovorax	na
OTU103793	5	6	0	0	0	0	0	0	0	0	Bacteria	Ignavibacteriae	Ignavibacteria	Ignavibacteriales	Ignavibacteriaceae	Melioribacter	na
OTU103869	0	0	0	2	0	0	0	0	0	0	Bacteria	Proteobacteria	Alphaproteobacteria	Rhizobiales	Bradyrhizobiaceae	Afipia	na
OTU10428	0	0	0	0	2	0	0	0	0	0	Bacteria	Proteobacteria	Gammaproteobacteria	Pseudomonadales	Pseudomonadaceae	Rhizobacter	na
OTU104449	0	0	0	0	0	0	0	0	3	0	Bacteria	Latescibacteria	Latescibacteria_genera_incertae_sedis	na	na	na	na
OTU104628	0	0	0	2	0	0	0	0	0	0	Bacteria	Proteobacteria	Alphaproteobacteria	Rhizobiales	Hyphomicrobiaceae	Hyphomicrobium	na
OTU104718	0	0	0	4	1	0	0	0	0	0	Bacteria	Proteobacteria	Alphaproteobacteria	Rhizobiales	Hyphomicrobiaceae	Devosia	na
OTU10472	0	0	0	0	2	0	0	0	0	0	Bacteria	Bacteroidetes	Flavobacteriia	Flavobacteriales	Flavobacteriaceae	Flavobacterium	na
OTU104766	0	0	0	0	0	0	0	0	2	0	Bacteria	Acidobacteria	Acidobacteria_Gp6	Gp6	na	na	na
OTU104767	0	0	0	0	0	0	0	0	2	0	Bacteria	Actinobacteria	Actinobacteria	Solirubrobacterales	Solirubrobacteraceae	Solirubrobacter	na
OTU10482	0	0	0	2	0	0	0	0	0	0	Bacteria	Actinobacteria	Actinobacteria	Actinomycetales	Nocardiaceae	Rhodococcus	na
OTU104853	1	2	0	0	0	0	0	0	0	0	Bacteria	Acidobacteria	Acidobacteria_Gp17	Gp17	na	na	na
OTU104919	0	0	0	4	0	0	0	0	0	0	Bacteria	Proteobacteria	Alphaproteobacteria	Sphingomonadales	Sphingomonadaceae	Sphingopyxis	na
OTU10493	0	0	0	7	0	0	0	0	0	0	Bacteria	Proteobacteria	Alphaproteobacteria	Sphingomonadales	Sphingomonadaceae	Sphingopyxis	na
OTU104944	0	0	0	2	0	0	0	0	0	0	Bacteria	Proteobacteria	Alphaproteobacteria	Caulobacterales	Caulobacteraceae	Phenylobacterium	na
OTU104960	0	0	0	0	0	0	0	3	0	0	Bacteria	Acidobacteria	Acidobacteria_Gp6	Gp6	na	na	na
OTU104984	0	0	0	0	0	0	0	0	0	3	Bacteria	Bacteroidetes	Sphingobacteriia	Sphingobacteriales	Chitinophagaceae	Flavisolibacter	na
OTU105013	0	0	0	4	0	0	0	0	0	0	Bacteria	Proteobacteria	Alphaproteobacteria	Rhodospirillales	Reyranella	na	na
OTU105087	0	0	0	0	0	2	0	0	0	0	Bacteria	Proteobacteria	Alphaproteobacteria	Caulobacterales	Caulobacteraceae	Caulobacter	na
OTU105109	0	0	0	0	0	0	0	0	4	0	Bacteria	Actinobacteria	Actinobacteria	Actinomycetales	Streptomycetaceae	Streptomyces	na
OTU105110	2	0	0	0	0	0	0	0	0	0	Bacteria	Proteobacteria	Deltaproteobacteria	Desulfovibrionales	Desulfovibrionaceae	Desulfovibrio	na
OTU105130	0	0	0	0	3	0	0	0	0	0	Bacteria	Proteobacteria	Alphaproteobacteria	Rhizobiales	Bradyrhizobiaceae	Bradyrhizobium	na
OTU10521	0	0	0	0	2	0	0	0	0	0	Bacteria	Proteobacteria	Betaproteobacteria	Burkholderiales	Comamonadaceae	Variovorax	na
OTU10536	0	0	0	4	0	0	0	0	0	0	Bacteria	Actinobacteria	Actinobacteria	Solirubrobacterales	Conexibacteraceae	Conexibacter	na
OTU105390	0	0	0	0	0	0	0	0	2	0	Bacteria	Bacteroidetes	Sphingobacteriia	Sphingobacteriales	Chitinophagaceae	Flavisolibacter	na
OTU105431	0	0	0	0	0	0	0	0	0	19	Bacteria	Bacteroidetes	Sphingobacteriia	Sphingobacteriales	Sphingobacteriaceae	Pedobacter	na
OTU10544	0	0	0	0	3	0	0	0	0	0	Bacteria	Verrucomicrobia	Opitutae	Opitutales	Opitutaceae	Opitutus	na
OTU105544	0	0	0	3	0	0	0	0	0	0	Bacteria	Proteobacteria	Alphaproteobacteria	Rhizobiales	Bradyrhizobiaceae	Afipia	na
OTU105667	0	0	0	0	0	0	0	0	0	2	Bacteria	Proteobacteria	Alphaproteobacteria	Sphingomonadales	Sphingomonadaceae	Blastomonas	na
OTU105672	0	0	0	0	0	0	0	0	0	5	Bacteria	Proteobacteria	Betaproteobacteria	Burkholderiales	Comamonadaceae	Acidovorax	na
OTU105676	0	0	0	0	0	0	0	0	2	0	Bacteria	Planctomycetes	Planctomycetia	Planctomycetales	Planctomycetaceae	Pirellula	na
OTU1057	0	0	0	0	0	0	8	0	0	0	Bacteria	Proteobacteria	Betaproteobacteria	Methylophilales	Methylophilaceae	Methylophilus	na
OTU105799	0	0	0	0	2	0	0	0	0	0	Bacteria	Proteobacteria	Alphaproteobacteria	Rhizobiales	Bradyrhizobiaceae	Afipia	na
OTU106029	0	0	0	0	4	0	0	0	0	0	Bacteria	Proteobacteria	Alphaproteobacteria	Rhizobiales	Phyllobacteriaceae	Mesorhizobium	na
OTU106040	0	0	0	0	2	0	0	0	0	0	Bacteria	Proteobacteria	Alphaproteobacteria	Rhizobiales	Bradyrhizobiaceae	Afipia	na
OTU106201	0	0	0	2	0	0	0	0	0	0	Bacteria	Proteobacteria	Alphaproteobacteria	Rhodospirillales	Reyranella	na	na
OTU10627	0	0	0	0	2	0	0	0	0	0	Bacteria	Verrucomicrobia	Opitutae	Opitutales	Opitutaceae	Opitutus	na
OTU106295	0	0	0	2	0	0	0	0	0	0	Bacteria	Proteobacteria	Alphaproteobacteria	Sphingomonadales	Sphingomonadaceae	Sphingopyxis	na
OTU106428	0	0	0	0	0	0	0	0	2	0	Bacteria	Proteobacteria	Deltaproteobacteria	Desulfuromonadales	Geobacteraceae	Geobacter	na
OTU106435	3	1	0	0	0	0	0	0	0	0	Bacteria	Proteobacteria	Deltaproteobacteria	Desulfobacterales	Desulfobacteraceae	Desulfonema	na
OTU106488	0	0	0	0	2	0	0	0	0	0	Bacteria	Proteobacteria	Alphaproteobacteria	Rhizobiales	Methylobacteriaceae	Methylobacterium	na
OTU106513	0	0	0	2	0	0	0	0	0	0	Bacteria	Proteobacteria	Alphaproteobacteria	Sphingomonadales	Sphingomonadaceae	Sphingopyxis	na
OTU106759	0	0	0	0	3	0	0	0	0	0	Bacteria	Proteobacteria	Alphaproteobacteria	Rhizobiales	Bradyrhizobiaceae	Tardiphaga	na
OTU106860	0	0	0	7	0	0	0	0	0	0	Bacteria	Proteobacteria	Alphaproteobacteria	Rhizobiales	Hyphomicrobiaceae	Hyphomicrobium	na
OTU106890	0	0	0	2	0	0	0	0	0	0	Bacteria	Proteobacteria	Alphaproteobacteria	Rhizobiales	Bradyrhizobiaceae	Afipia	na
OTU10695	0	0	4	2	2	0	0	0	0	0	Bacteria	Verrucomicrobia	Opitutae	Opitutales	Opitutaceae	Opitutus	na
OTU1070	0	0	0	101	0	0	0	1	0	0	Bacteria	Proteobacteria	Alphaproteobacteria	Rhodospirillales	Reyranella	na	na
OTU107054	0	0	0	0	0	0	0	0	2	0	Bacteria	Actinobacteria	Actinobacteria	Actinomycetales	Microbacteriaceae	Agromyces	na
OTU10707	0	0	1	0	2	0	0	0	0	0	Bacteria	Verrucomicrobia	Opitutae	Opitutales	Opitutaceae	Opitutus	na
OTU107184	0	0	0	2	0	0	0	0	0	0	Bacteria	Proteobacteria	Alphaproteobacteria	Sphingomonadales	Sphingomonadaceae	Sphingopyxis	na
OTU10736	0	0	0	0	2	0	0	0	0	0	Bacteria	Verrucomicrobia	Opitutae	Opitutales	Opitutaceae	Opitutus	na
OTU1074	0	0	0	110	8	1	0	0	0	0	Bacteria	Proteobacteria	Alphaproteobacteria	Rhizobiales	Bradyrhizobiaceae	Afipia	na
OTU107416	2	0	0	0	0	0	0	0	0	0	Bacteria	Nitrospirae	Nitrospira	Nitrospirales	Nitrospiraceae	Thermodesulfovibrio	na
OTU1076	0	0	0	34	1	0	0	0	0	0	Bacteria	Proteobacteria	Alphaproteobacteria	Rhizobiales	Bradyrhizobiaceae	Afipia	na
OTU107608	0	0	0	2	0	0	0	0	0	0	Bacteria	Proteobacteria	Alphaproteobacteria	Rhizobiales	Bradyrhizobiaceae	Afipia	na
OTU107890	0	0	0	2	0	0	0	0	0	0	Bacteria	Proteobacteria	Alphaproteobacteria	Sphingomonadales	Sphingomonadaceae	Sphingopyxis	na
OTU107910	0	0	0	5	0	0	0	0	0	0	Bacteria	Proteobacteria	Alphaproteobacteria	Rhodospirillales	Reyranella	na	na
OTU107962	0	0	0	0	0	0	0	0	2	0	Bacteria	Acidobacteria	Acidobacteria_Gp6	Gp6	na	na	na
OTU107987	0	0	0	0	0	0	0	0	2	0	Bacteria	Proteobacteria	Deltaproteobacteria	Desulfuromonadales	Geobacteraceae	Geobacter	na
OTU108084	0	0	0	0	4	0	0	0	0	0	Bacteria	Proteobacteria	Alphaproteobacteria	Rhizobiales	Phyllobacteriaceae	Aminobacter	na
OTU108241	0	0	0	8	0	0	0	0	0	0	Bacteria	Proteobacteria	Alphaproteobacteria	Sphingomonadales	Sphingomonadaceae	Sphingopyxis	na
OTU108293	0	0	0	2	0	0	0	0	0	0	Bacteria	Proteobacteria	Alphaproteobacteria	Rhizobiales	Hyphomicrobiaceae	Devosia	na
OTU1083	0	0	2	257	26	1	0	0	1	4	Bacteria	Proteobacteria	Alphaproteobacteria	Rhizobiales	Bradyrhizobiaceae	Afipia	na
OTU108370	0	0	0	0	0	0	0	6	2	0	Bacteria	Gemmatimonadetes	Gemmatimonadetes	Gemmatimonadales	Gemmatimonadaceae	Gemmatimonas	na
OTU108405	0	0	0	0	0	0	0	0	2	0	Bacteria	Proteobacteria	Gammaproteobacteria	Chromatiales	Ectothiorhodospiraceae	Thioalkalivibrio	na
OTU10849	0	0	0	1	3	0	0	0	0	0	Bacteria	Actinobacteria	Actinobacteria	Actinomycetales	Nocardiaceae	Rhodococcus	na
OTU108719	0	0	0	0	3	0	0	0	0	0	Bacteria	Proteobacteria	Alphaproteobacteria	Rhizobiales	Bradyrhizobiaceae	Tardiphaga	na
OTU108759	0	0	0	0	0	0	0	0	3	0	Bacteria	Acidobacteria	Acidobacteria_Gp6	Gp6	na	na	na
OTU108764	0	0	0	0	0	0	0	0	3	0	Bacteria	Actinobacteria	Actinobacteria	Gaiellales	Gaiellaceae	Gaiella	na
OTU108890	0	0	0	2	0	0	0	0	0	0	Bacteria	Proteobacteria	Alphaproteobacteria	Rhizobiales	Hyphomicrobiaceae	Hyphomicrobium	na
OTU1089	0	0	0	4	0	0	0	0	0	0	Bacteria	Proteobacteria	Alphaproteobacteria	Rhizobiales	Bradyrhizobiaceae	Bradyrhizobium	na
OTU109105	2	0	0	0	0	0	0	0	0	0	Bacteria	Bacteroidetes	Bacteroidia	Bacteroidales	Prolixibacteraceae	Sunxiuqinia	na
OTU109402	0	0	0	0	0	0	0	2	0	0	Bacteria	Acidobacteria	Acidobacteria_Gp6	Gp6	na	na	na
OTU109423	0	0	0	0	0	0	0	0	2	0	Bacteria	Actinobacteria	Actinobacteria	Acidimicrobiales	Acidimicrobineae_incertae_sedis	Aciditerrimonas	na
OTU109595	0	0	0	0	0	0	0	2	0	0	Bacteria	Proteobacteria	Deltaproteobacteria	Desulfuromonadales	Geobacteraceae	Geobacter	na
OTU10977	0	0	5	0	1	0	8	0	0	0	Bacteria	Actinobacteria	Actinobacteria	Solirubrobacterales	Patulibacteraceae	Patulibacter	na
OTU109853	0	0	0	2	0	0	0	0	0	0	Bacteria	Proteobacteria	Alphaproteobacteria	Rhizobiales	Hyphomicrobiaceae	Hyphomicrobium	na
OTU109869	0	0	0	6	0	0	0	0	0	0	Bacteria	Proteobacteria	Alphaproteobacteria	Rhizobiales	Bradyrhizobiaceae	Afipia	na
OTU109875	0	0	0	3	0	0	0	0	0	0	Bacteria	Proteobacteria	Alphaproteobacteria	Rhizobiales	Hyphomicrobiaceae	Hyphomicrobium	na
OTU109922	0	0	0	2	0	0	0	0	0	0	Bacteria	Proteobacteria	Alphaproteobacteria	Rhodospirillales	Reyranella	na	na
OTU109985	0	0	3	0	0	0	0	0	0	0	Bacteria	Proteobacteria	Alphaproteobacteria	Rhizobiales	Bradyrhizobiaceae	Bradyrhizobium	na
OTU110002	0	0	0	0	2	0	0	0	0	0	Bacteria	Proteobacteria	Alphaproteobacteria	Rhizobiales	Phyllobacteriaceae	Mesorhizobium	na
OTU110017	0	0	0	0	0	0	0	2	0	0	Bacteria	Acidobacteria	Acidobacteria_Gp2	Gp2	na	na	na
OTU110176	0	0	0	0	0	0	0	0	0	6	Bacteria	Proteobacteria	Betaproteobacteria	Burkholderiales	Burkholderiales_incertae_sedis	Rubrivivax	na
OTU110347	0	0	0	0	0	0	0	0	0	4	Bacteria	Proteobacteria	Gammaproteobacteria	Legionellales	Legionellaceae	Legionella	na
OTU110465	0	0	0	2	0	0	0	0	0	0	Bacteria	Proteobacteria	Alphaproteobacteria	Rhizobiales	Hyphomicrobiaceae	Devosia	na
OTU110576	0	0	0	2	0	0	0	0	0	0	Bacteria	Proteobacteria	Alphaproteobacteria	Caulobacterales	Caulobacteraceae	Phenylobacterium	na
OTU110739	0	0	0	0	0	0	0	0	0	19	Bacteria	Proteobacteria	Betaproteobacteria	Burkholderiales	Comamonadaceae	Curvibacter	na
OTU110817	0	0	0	0	2	0	0	0	0	0	Bacteria	Proteobacteria	Alphaproteobacteria	Rhizobiales	Phyllobacteriaceae	Aminobacter	na
OTU110879	0	0	0	2	0	0	1	0	0	0	Bacteria	Proteobacteria	Alphaproteobacteria	Rhizobiales	Bradyrhizobiaceae	Bradyrhizobium	na
OTU111052	0	0	0	2	0	0	0	0	0	0	Bacteria	Proteobacteria	Alphaproteobacteria	Rhizobiales	Hyphomicrobiaceae	Hyphomicrobium	na
OTU111082	2	0	0	0	0	0	0	0	0	0	Bacteria	Proteobacteria	Deltaproteobacteria	Syntrophobacterales	Syntrophobacteraceae	Syntrophobacter	na
OTU111087	2	1	0	0	0	0	0	0	0	0	Bacteria	Proteobacteria	Deltaproteobacteria	Desulfuromonadales	Geobacteraceae	Geoalkalibacter	na
OTU11114	0	0	0	0	0	0	2	0	0	0	Bacteria	Proteobacteria	Betaproteobacteria	Methylophilales	Methylophilaceae	Methylophilus	na
OTU111144	0	0	0	2	0	0	0	0	0	0	Bacteria	Proteobacteria	Alphaproteobacteria	Rhizobiales	Hyphomicrobiaceae	Hyphomicrobium	na
OTU111240	0	0	0	7	1	0	0	0	0	0	Bacteria	Proteobacteria	Alphaproteobacteria	Rhizobiales	Hyphomicrobiaceae	Hyphomicrobium	na
OTU111338	0	0	0	2	0	0	0	0	0	0	Bacteria	Proteobacteria	Alphaproteobacteria	Rhizobiales	Phyllobacteriaceae	Mesorhizobium	na
OTU111436	0	0	0	0	0	0	0	0	0	2	Bacteria	Proteobacteria	Betaproteobacteria	Burkholderiales	Comamonadaceae	Acidovorax	na
OTU111458	2	1	0	0	0	0	0	0	0	0	Bacteria	Proteobacteria	Deltaproteobacteria	Syntrophobacterales	Syntrophaceae	Syntrophus	na
OTU1115	0	0	0	0	7	0	0	0	0	0	Bacteria	Proteobacteria	Alphaproteobacteria	Rhizobiales	Bradyrhizobiaceae	Afipia	na
OTU111501	0	0	0	0	3	0	0	0	0	0	Bacteria	Proteobacteria	Alphaproteobacteria	Rhizobiales	Phyllobacteriaceae	Aminobacter	na
OTU111614	0	0	0	2	0	0	0	0	0	0	Bacteria	Proteobacteria	Alphaproteobacteria	Rhizobiales	Bradyrhizobiaceae	Afipia	na
OTU111656	0	0	0	0	0	0	0	9	0	0	Bacteria	Proteobacteria	Alphaproteobacteria	Rhizobiales	Rhodobiaceae	Rhodoligotrophos	na
OTU111804	4	1	0	0	0	0	0	0	0	0	Bacteria	Proteobacteria	Gammaproteobacteria	Xanthomonadales	Xanthomonadaceae	Dokdonella	na
OTU111915	0	0	0	2	0	0	0	0	0	0	Bacteria	Proteobacteria	Alphaproteobacteria	Rhizobiales	Hyphomicrobiaceae	Devosia	na
OTU11193	0	0	0	3	0	0	0	0	0	0	Bacteria	Actinobacteria	Actinobacteria	Gaiellales	Gaiellaceae	Gaiella	na
OTU112307	0	1	0	4	0	0	0	0	0	0	Bacteria	Proteobacteria	Alphaproteobacteria	Rhizobiales	Rhodobiaceae	Rhodoligotrophos	na
OTU11231	0	0	0	2	0	0	0	0	0	3	Bacteria	Proteobacteria	Gammaproteobacteria	Xanthomonadales	Xanthomonadaceae	Pseudoxanthomonas	na
OTU11237	0	0	0	0	0	0	0	31	0	0	Bacteria	Proteobacteria	Betaproteobacteria	Rhodocyclales	Rhodocyclaceae	Azoarcus	na
OTU112456	0	0	0	0	0	0	0	2	0	0	Bacteria	Bacteroidetes	Sphingobacteriia	Sphingobacteriales	Chitinophagaceae	Terrimonas	na
OTU11248	0	0	2	0	0	0	0	0	0	0	Bacteria	Verrucomicrobia	Opitutae	Opitutales	Opitutaceae	Opitutus	na
OTU112487	0	0	0	2	0	0	0	0	0	0	Bacteria	Proteobacteria	Alphaproteobacteria	Rhodospirillales	Reyranella	na	na
OTU1125	0	0	0	25	0	0	0	2	0	0	Bacteria	Proteobacteria	Alphaproteobacteria	Sphingomonadales	Sphingomonadaceae	Sphingopyxis	na
OTU112693	0	0	0	2	0	0	0	0	0	0	Bacteria	Proteobacteria	Alphaproteobacteria	Rhizobiales	Phyllobacteriaceae	Mesorhizobium	na
OTU112715	1	5	0	0	0	0	0	0	0	0	Bacteria	Proteobacteria	Betaproteobacteria	Methylophilales	Methylophilaceae	Methylotenera	na
OTU112764	0	0	0	0	0	0	0	7	0	0	Bacteria	Proteobacteria	Betaproteobacteria	Rhodocyclales	Rhodocyclaceae	Zoogloea	na
OTU112882	2	0	0	0	0	0	0	0	0	0	Bacteria	Nitrospirae	Nitrospira	Nitrospirales	Nitrospiraceae	Thermodesulfovibrio	na
OTU1130	0	0	0	10	0	0	0	0	0	0	Bacteria	Proteobacteria	Alphaproteobacteria	Rhizobiales	Bradyrhizobiaceae	Afipia	na
OTU113056	0	0	0	3	0	1	0	0	0	0	Bacteria	Proteobacteria	Alphaproteobacteria	Caulobacterales	Caulobacteraceae	Phenylobacterium	na
OTU1131	0	0	0	1	97	0	1	0	2	1	Bacteria	Proteobacteria	Alphaproteobacteria	Rhizobiales	Bradyrhizobiaceae	Bradyrhizobium	na
OTU11313	0	0	0	0	3	0	0	0	0	0	Bacteria	Proteobacteria	Betaproteobacteria	Burkholderiales	Comamonadaceae	Variovorax	na
OTU113346	0	0	0	3	0	0	0	0	0	0	Bacteria	Proteobacteria	Alphaproteobacteria	Sphingomonadales	Sphingomonadaceae	Sphingopyxis	na
OTU113558	0	0	2	0	0	0	0	0	0	0	Bacteria	Proteobacteria	Alphaproteobacteria	Rhizobiales	Bradyrhizobiaceae	Bradyrhizobium	na
OTU113586	0	0	0	0	0	0	0	0	2	0	Bacteria	Proteobacteria	Deltaproteobacteria	Desulfuromonadales	Geobacteraceae	Geobacter	na
OTU113628	0	0	0	2	0	0	0	0	0	0	Bacteria	Proteobacteria	Alphaproteobacteria	Rhizobiales	Hyphomicrobiaceae	Devosia	na
OTU113707	0	0	0	2	0	0	0	0	0	0	Bacteria	Proteobacteria	Alphaproteobacteria	Sphingomonadales	Sphingomonadaceae	Sphingopyxis	na
OTU113889	0	2	0	0	0	0	0	0	0	0	Bacteria	Actinobacteria	Actinobacteria	Actinomycetales	Streptomycetaceae	Streptomyces	na
OTU113964	0	0	0	0	0	0	0	0	9	0	Bacteria	Proteobacteria	Betaproteobacteria	Burkholderiales	Oxalobacteraceae	Massilia	na
OTU113973	1	7	0	0	0	0	0	0	0	0	Bacteria	Proteobacteria	Gammaproteobacteria	Alteromonadales	Alteromonadaceae	Haliea	na
OTU113974	0	0	0	2	0	0	0	0	0	0	Bacteria	Proteobacteria	Alphaproteobacteria	Sphingomonadales	Sphingomonadaceae	Sphingopyxis	na
OTU1140	0	0	0	0	2	0	0	0	0	0	Bacteria	Bacteroidetes	Flavobacteriia	Flavobacteriales	Flavobacteriaceae	Flavobacterium	na
OTU114093	0	0	0	5	0	0	0	0	0	0	Bacteria	Proteobacteria	Alphaproteobacteria	Caulobacterales	Caulobacteraceae	Phenylobacterium	na
OTU114156	0	0	0	3	0	0	0	0	0	0	Bacteria	Proteobacteria	Alphaproteobacteria	Rhizobiales	Bradyrhizobiaceae	Afipia	na
OTU114293	0	0	0	0	0	0	0	0	4	0	Bacteria	Actinobacteria	Actinobacteria	Gaiellales	Gaiellaceae	Gaiella	na
OTU114424	9	6	0	0	0	0	0	0	0	0	Bacteria	Bacteroidetes	Bacteroidia	Bacteroidales	Prolixibacteraceae	Prolixibacter	na
OTU114819	0	0	0	0	0	0	0	15	0	0	Bacteria	Proteobacteria	Alphaproteobacteria	Rhodospirillales	Rhodospirillaceae	Azospirillum	na
OTU114852	0	0	0	9	2	0	0	0	0	0	Bacteria	Proteobacteria	Alphaproteobacteria	Rhizobiales	Hyphomicrobiaceae	Hyphomicrobium	na
OTU115042	0	0	0	2	0	0	0	0	0	0	Bacteria	Proteobacteria	Alphaproteobacteria	Rhizobiales	Hyphomicrobiaceae	Devosia	na
OTU115068	0	0	0	2	0	0	0	0	0	0	Bacteria	Proteobacteria	Alphaproteobacteria	Rhizobiales	Hyphomicrobiaceae	Devosia	na
OTU115241	0	0	0	0	0	0	0	2	0	0	Bacteria	Proteobacteria	Gammaproteobacteria	Legionellales	Legionellaceae	Legionella	na
OTU115275	1	2	0	0	0	0	0	0	0	0	Bacteria	Proteobacteria	Gammaproteobacteria	Pseudomonadales	Pseudomonadaceae	Rhizobacter	na
OTU115336	0	0	0	0	2	0	0	0	0	0	Bacteria	Proteobacteria	Alphaproteobacteria	Rhizobiales	Hyphomicrobiaceae	Hyphomicrobium	na
OTU115412	0	0	0	2	0	0	0	0	0	0	Bacteria	Proteobacteria	Alphaproteobacteria	Rhizobiales	Phyllobacteriaceae	Mesorhizobium	na
OTU115415	0	0	0	2	0	0	0	0	0	0	Bacteria	Proteobacteria	Alphaproteobacteria	Rhizobiales	Hyphomicrobiaceae	Hyphomicrobium	na
OTU115506	0	0	0	2	0	0	0	0	0	0	Bacteria	Proteobacteria	Alphaproteobacteria	Rhizobiales	Bradyrhizobiaceae	Afipia	na
OTU1156	0	0	0	2	0	0	0	0	0	0	Bacteria	Proteobacteria	Betaproteobacteria	Burkholderiales	Burkholderiales_incertae_sedis	Methylibium	na
OTU115602	5	10	0	0	0	0	0	0	1	0	Bacteria	Proteobacteria	Betaproteobacteria	Burkholderiales	Burkholderiaceae	Burkholderia	na
OTU115666	0	0	0	0	0	0	0	0	4	0	Bacteria	Acidobacteria	Acidobacteria_Gp18	Gp18	na	na	na
OTU115827	0	0	0	2	0	0	0	1	0	0	Bacteria	Proteobacteria	Alphaproteobacteria	Sphingomonadales	Sphingomonadaceae	Sphingopyxis	na
OTU115851	0	0	0	2	0	0	0	0	0	0	Bacteria	Proteobacteria	Alphaproteobacteria	Sphingomonadales	Sphingomonadaceae	Sphingopyxis	na
OTU115995	0	0	0	2	0	0	0	0	0	0	Bacteria	Proteobacteria	Alphaproteobacteria	Sphingomonadales	Sphingomonadaceae	Sphingopyxis	na
OTU116014	0	0	0	0	0	0	0	0	2	0	Bacteria	Proteobacteria	Deltaproteobacteria	Myxococcales	Polyangiaceae	Polyangium	na
OTU11614	0	0	1	0	2	0	0	0	0	0	Bacteria	Proteobacteria	Betaproteobacteria	Burkholderiales	Comamonadaceae	Variovorax	na
OTU11630	0	0	13	0	0	0	0	0	0	0	Bacteria	Proteobacteria	Alphaproteobacteria	Rhizobiales	Rhodobiaceae	Parvibaculum	na
OTU116363	0	0	0	0	0	0	0	0	5	0	Bacteria	Firmicutes	Clostridia	Thermoanaerobacterales	Thermoanaerobacteraceae	Thermoanaerobacter	na
OTU116365	3	1	0	0	0	0	0	0	0	0	Bacteria	Bacteroidetes	Bacteroidia	Bacteroidales	Prolixibacteraceae	Mangrovibacterium	na
OTU11641	0	0	0	0	3	1	2	0	0	0	Bacteria	Proteobacteria	Gammaproteobacteria	Pseudomonadales	Pseudomonadaceae	Pseudomonas	na
OTU116527	0	0	0	2	0	0	0	0	0	0	Bacteria	Proteobacteria	Alphaproteobacteria	Rhizobiales	Bradyrhizobiaceae	Afipia	na
OTU116557	0	0	0	6	2	0	0	0	0	0	Bacteria	Proteobacteria	Alphaproteobacteria	Rhizobiales	Hyphomicrobiaceae	Devosia	na
OTU116609	0	0	0	2	0	0	0	0	0	0	Bacteria	Proteobacteria	Alphaproteobacteria	Rhizobiales	Hyphomicrobiaceae	Hyphomicrobium	na
OTU116687	0	0	2	0	0	0	0	0	0	0	Bacteria	Proteobacteria	Alphaproteobacteria	Rhizobiales	Rhodobiaceae	Parvibaculum	na
OTU11671	0	0	0	17	0	0	0	0	0	0	Bacteria	Proteobacteria	Alphaproteobacteria	Sphingomonadales	Sphingomonadaceae	Sphingopyxis	na
OTU116718	0	0	0	0	0	0	0	0	0	2	Bacteria	Bacteroidetes	Sphingobacteriia	Sphingobacteriales	Sphingobacteriaceae	Pedobacter	na
OTU116722	0	0	0	0	0	0	0	0	0	3	Bacteria	Proteobacteria	Alphaproteobacteria	Sphingomonadales	Sphingomonadaceae	Sphingopyxis	na
OTU1168	0	0	0	75	0	0	0	0	0	0	Bacteria	Actinobacteria	Actinobacteria	Actinomycetales	Nocardiaceae	Rhodococcus	na
OTU116881	0	0	0	2	0	0	0	0	0	0	Bacteria	Proteobacteria	Alphaproteobacteria	Rhizobiales	Hyphomicrobiaceae	Hyphomicrobium	na
OTU116969	0	0	0	2	0	0	0	0	0	0	Bacteria	Proteobacteria	Alphaproteobacteria	Caulobacterales	Caulobacteraceae	Phenylobacterium	na
OTU117049	0	0	0	0	0	0	0	2	0	0	Bacteria	Latescibacteria	Latescibacteria_genera_incertae_sedis	na	na	na	na
OTU117062	0	0	3	0	0	0	0	0	0	0	Bacteria	Proteobacteria	Alphaproteobacteria	Rhizobiales	Rhodobiaceae	Parvibaculum	na
OTU117065	0	0	0	0	2	0	0	0	0	0	Bacteria	Proteobacteria	Alphaproteobacteria	Rhizobiales	Phyllobacteriaceae	Aminobacter	na
OTU117066	0	0	0	0	0	0	0	0	0	11	Bacteria	Proteobacteria	Betaproteobacteria	Burkholderiales	Comamonadaceae	Acidovorax	na
OTU117126	0	0	0	0	2	0	0	0	0	0	Bacteria	Proteobacteria	Alphaproteobacteria	Rhodospirillales	Reyranella	na	na
OTU11724	0	0	0	0	0	0	0	1	2	0	Bacteria	Latescibacteria	Latescibacteria_genera_incertae_sedis	na	na	na	na
OTU117359	0	2	0	0	0	0	0	0	0	0	Bacteria	Proteobacteria	Gammaproteobacteria	Oceanospirillales	Hahellaceae	Hahella	na
OTU117388	0	0	0	0	0	0	0	2	0	0	Bacteria	Acidobacteria	Acidobacteria_Gp3	Gp3	na	na	na
OTU117397	0	0	0	0	0	0	0	0	0	2	Bacteria	Proteobacteria	Betaproteobacteria	Burkholderiales	Comamonadaceae	Acidovorax	na
OTU117418	2	0	0	0	0	0	0	0	0	0	Bacteria	Ignavibacteriae	Ignavibacteria	Ignavibacteriales	Ignavibacteriaceae	Ignavibacterium	na
OTU117532	0	0	0	8	0	0	0	0	0	0	Bacteria	Proteobacteria	Alphaproteobacteria	Rhizobiales	Bradyrhizobiaceae	Afipia	na
OTU11755	0	0	0	0	2	0	0	0	0	0	Bacteria	Proteobacteria	Betaproteobacteria	Burkholderiales	Comamonadaceae	Variovorax	na
OTU117554	0	0	0	2	0	0	0	0	0	0	Bacteria	Actinobacteria	Actinobacteria	Actinomycetales	Nocardiaceae	Rhodococcus	na
OTU117747	0	0	0	0	0	0	0	0	2	0	Bacteria	Proteobacteria	Betaproteobacteria	Burkholderiales	Burkholderiales_incertae_sedis	Rubrivivax	na
OTU117748	0	0	0	0	0	0	0	0	9	0	Bacteria	Actinobacteria	Actinobacteria	Gaiellales	Gaiellaceae	Gaiella	na
OTU117825	3	0	0	0	0	0	0	0	0	0	Bacteria	Proteobacteria	Deltaproteobacteria	Desulfovibrionales	Desulfovibrionaceae	Desulfovibrio	na
OTU117957	0	0	0	6	0	0	0	0	0	0	Bacteria	Proteobacteria	Alphaproteobacteria	Rhizobiales	Hyphomicrobiaceae	Hyphomicrobium	na
OTU118317	0	0	0	2	0	0	0	0	0	0	Bacteria	Proteobacteria	Alphaproteobacteria	Sneathiellales	Sneathiellaceae	Taonella	na
OTU11840	0	0	0	0	0	0	3	0	0	0	Bacteria	Proteobacteria	Betaproteobacteria	Rhodocyclales	Rhodocyclaceae	Dechloromonas	na
OTU118458	0	0	0	0	0	0	0	2	1	1	Bacteria	Proteobacteria	Betaproteobacteria	Burkholderiales	Burkholderiaceae	Burkholderia	na
OTU118459	0	1	0	0	0	0	0	0	2	2	Bacteria	Proteobacteria	Betaproteobacteria	Burkholderiales	Burkholderiales_incertae_sedis	Rubrivivax	na
OTU118537	0	0	0	0	2	0	0	0	0	0	Bacteria	Proteobacteria	Alphaproteobacteria	Rhizobiales	Phyllobacteriaceae	Mesorhizobium	na
OTU118657	0	0	0	2	0	0	0	0	0	0	Bacteria	Proteobacteria	Alphaproteobacteria	Rhodospirillales	Reyranella	na	na
OTU118774	0	0	0	0	0	0	0	0	0	2	Bacteria	Proteobacteria	Alphaproteobacteria	Sphingomonadales	Sphingomonadaceae	Sphingobium	na
OTU119	0	0	2	1	0	0	0	0	0	0	Bacteria	Proteobacteria	Gammaproteobacteria	Pseudomonadales	Pseudomonadaceae	Pseudomonas	na
OTU119203	0	0	0	0	0	0	0	0	0	4	Bacteria	Proteobacteria	Gammaproteobacteria	Legionellales	Legionellaceae	Legionella	na
OTU119213	0	0	0	0	0	0	0	0	0	3	Bacteria	Proteobacteria	Betaproteobacteria	Burkholderiales	Comamonadaceae	Acidovorax	na
OTU119301	0	0	0	6	1	0	0	0	0	0	Bacteria	Proteobacteria	Alphaproteobacteria	Rhizobiales	Hyphomicrobiaceae	Hyphomicrobium	na
OTU119552	0	0	0	0	0	0	0	0	0	6	Bacteria	Proteobacteria	Betaproteobacteria	Burkholderiales	Burkholderiales_incertae_sedis	Aquabacterium	na
OTU119558	0	0	0	0	0	0	0	3	2	0	Bacteria	Acidobacteria	Acidobacteria_Gp4	Gp4	na	na	na
OTU119708	0	0	0	2	0	0	0	0	0	0	Bacteria	Proteobacteria	Alphaproteobacteria	Sphingomonadales	Sphingomonadaceae	Sphingopyxis	na
OTU11980	0	0	0	0	2	0	0	0	0	0	Bacteria	Proteobacteria	Betaproteobacteria	Burkholderiales	Comamonadaceae	Variovorax	na
OTU12	0	0	0	20	1	0	0	0	0	0	Bacteria	Proteobacteria	Alphaproteobacteria	Sphingomonadales	Sphingomonadaceae	Sphingopyxis	na
OTU12000	0	0	2	0	0	0	0	0	0	0	Bacteria	Proteobacteria	Betaproteobacteria	Burkholderiales	Burkholderiales_incertae_sedis	Piscinibacter	na
OTU120200	0	0	0	0	0	0	0	0	2	0	Bacteria	Planctomycetes	Planctomycetia	Planctomycetales	Planctomycetaceae	Blastopirellula	na
OTU120479	0	0	0	3	0	0	0	0	0	0	Bacteria	Proteobacteria	Alphaproteobacteria	Rhizobiales	Hyphomicrobiaceae	Devosia	na
OTU12049	0	0	0	0	0	0	0	7	2	0	Bacteria	Acidobacteria	Acidobacteria_Gp6	Gp6	na	na	na
OTU120609	0	0	0	0	2	0	0	0	0	0	Bacteria	Proteobacteria	Alphaproteobacteria	Rhizobiales	Bradyrhizobiaceae	Afipia	na
OTU120877	0	0	0	2	0	0	0	0	0	0	Bacteria	Proteobacteria	Alphaproteobacteria	Caulobacterales	Caulobacteraceae	Phenylobacterium	na
OTU120892	0	0	0	3	0	0	0	0	0	0	Bacteria	Proteobacteria	Alphaproteobacteria	Rhizobiales	Hyphomicrobiaceae	Hyphomicrobium	na
OTU120922	0	0	0	3	0	0	0	0	0	0	Bacteria	Proteobacteria	Alphaproteobacteria	Rhizobiales	Hyphomicrobiaceae	Hyphomicrobium	na
OTU12100	0	0	9	0	0	0	0	0	0	0	Bacteria	Proteobacteria	Alphaproteobacteria	Rhizobiales	Rhodobiaceae	Parvibaculum	na
OTU121018	0	0	0	0	0	0	0	0	0	13	Bacteria	Planctomycetes	Planctomycetia	Planctomycetales	Planctomycetaceae	Schlesneria	na
OTU121278	0	0	0	2	0	0	0	0	0	0	Bacteria	Proteobacteria	Alphaproteobacteria	Caulobacterales	Caulobacteraceae	Phenylobacterium	na
OTU121398	0	0	0	0	0	0	0	0	0	67	Bacteria	Proteobacteria	Alphaproteobacteria	Sphingomonadales	Sphingomonadaceae	Sphingobium	na
OTU121640	0	0	0	2	0	0	0	0	0	0	Bacteria	Proteobacteria	Alphaproteobacteria	Sphingomonadales	Sphingomonadaceae	Sphingopyxis	na
OTU121690	0	0	0	0	2	0	0	0	0	0	Bacteria	Proteobacteria	Alphaproteobacteria	Rhizobiales	Bradyrhizobiaceae	Afipia	na
OTU121744	0	0	0	0	0	0	0	0	0	7	Bacteria	Proteobacteria	Gammaproteobacteria	Legionellales	Legionellaceae	Legionella	na
OTU121878	0	0	0	2	0	0	0	0	0	0	Bacteria	Proteobacteria	Alphaproteobacteria	Rhizobiales	Bradyrhizobiaceae	Bradyrhizobium	na
OTU12203	0	0	0	0	3	0	0	0	0	0	Bacteria	Verrucomicrobia	Opitutae	Opitutales	Opitutaceae	Opitutus	na
OTU122055	0	0	0	0	2	0	0	0	0	0	Bacteria	Proteobacteria	Alphaproteobacteria	Rhizobiales	Bradyrhizobiaceae	Afipia	na
OTU1222	0	0	17	0	8	0	0	0	0	0	Bacteria	Bacteroidetes	Flavobacteriia	Flavobacteriales	Flavobacteriaceae	Flavobacterium	na
OTU12232	0	0	0	0	2	0	0	0	0	0	Bacteria	Bacteroidetes	Flavobacteriia	Flavobacteriales	Flavobacteriaceae	Flavobacterium	na
OTU122324	0	0	0	2	0	0	0	0	0	0	Bacteria	Proteobacteria	Alphaproteobacteria	Sphingomonadales	Sphingomonadaceae	Sphingopyxis	na
OTU122328	0	0	0	2	0	0	0	0	0	0	Bacteria	Proteobacteria	Alphaproteobacteria	Rhizobiales	Bradyrhizobiaceae	Afipia	na
OTU122521	3	0	0	0	0	0	0	0	0	0	Bacteria	Bacteroidetes	Sphingobacteriia	Sphingobacteriales	Chitinophagaceae	Thermoflavifilum	na
OTU122528	2	0	0	0	0	0	0	0	0	0	Bacteria	Proteobacteria	Deltaproteobacteria	Myxococcales	Cystobacteraceae	Cystobacter	na
OTU122827	0	0	0	0	0	0	0	0	2	0	Bacteria	Proteobacteria	Gammaproteobacteria	Xanthomonadales	Xanthomonadaceae	Arenimonas	na
OTU123204	0	0	0	0	0	0	0	6	0	0	Bacteria	Nitrospirae	Nitrospira	Nitrospirales	Nitrospiraceae	Thermodesulfovibrio	na
OTU123209	0	0	0	0	0	0	0	4	0	0	Bacteria	Bacteroidetes	Sphingobacteriia	Sphingobacteriales	Chitinophagaceae	Terrimonas	na
OTU123213	0	0	0	0	0	0	0	0	0	3	Bacteria	Firmicutes	Bacilli	Bacillales	Staphylococcaceae	Staphylococcus	na
OTU12322	0	0	0	0	2	0	0	0	0	0	Bacteria	Verrucomicrobia	Opitutae	Opitutales	Opitutaceae	Opitutus	na
OTU123225	0	0	0	0	0	0	0	0	11	0	Bacteria	Actinobacteria	Actinobacteria	Actinomycetales	Acidothermaceae	Acidothermus	na
OTU123226	0	0	0	0	0	0	0	0	3	0	Bacteria	Proteobacteria	Betaproteobacteria	Rhodocyclales	Rhodocyclaceae	Zoogloea	na
OTU123227	0	0	0	0	0	0	0	0	2	0	Bacteria	Actinobacteria	Actinobacteria	Actinomycetales	Micrococcaceae	Arthrobacter	na
OTU123358	0	0	0	2	0	0	0	0	0	0	Bacteria	Proteobacteria	Alphaproteobacteria	Sphingomonadales	Sphingomonadaceae	Sphingopyxis	na
OTU123462	0	0	0	0	0	0	0	7	0	0	Bacteria	Proteobacteria	Gammaproteobacteria	Xanthomonadales	Sinobacteraceae	Panacagrimonas	na
OTU123541	8	6	0	0	0	0	0	0	0	0	Bacteria	Proteobacteria	Betaproteobacteria	Burkholderiales	Burkholderiales_incertae_sedis	Methylibium	na
OTU123601	0	0	0	0	0	0	0	0	0	10	Bacteria	Proteobacteria	Betaproteobacteria	Burkholderiales	Comamonadaceae	Acidovorax	na
OTU123622	0	0	0	0	0	0	0	0	2	0	Bacteria	Proteobacteria	Betaproteobacteria	Burkholderiales	Oxalobacteraceae	Massilia	na
OTU123627	0	0	0	0	2	0	0	0	0	0	Bacteria	Proteobacteria	Alphaproteobacteria	Rhizobiales	Phyllobacteriaceae	Mesorhizobium	na
OTU123760	0	0	0	12	0	0	0	1	0	0	Bacteria	Proteobacteria	Alphaproteobacteria	Sphingomonadales	Sphingomonadaceae	Sphingopyxis	na
OTU123975	0	0	0	0	0	0	0	0	6	0	Bacteria	Cyanobacteria/Chloroplast	Chloroplast	Chloroplast	Streptophyta	na	na
OTU124040	0	0	0	0	2	0	0	0	0	0	Bacteria	Proteobacteria	Alphaproteobacteria	Rhizobiales	Phyllobacteriaceae	Mesorhizobium	na
OTU124128	0	0	0	2	0	0	0	0	0	0	Bacteria	Proteobacteria	Alphaproteobacteria	Rhizobiales	Hyphomicrobiaceae	Hyphomicrobium	na
OTU124473	0	0	0	2	0	0	0	0	0	0	Bacteria	Proteobacteria	Alphaproteobacteria	Rhodospirillales	Reyranella	na	na
OTU124513	0	0	0	2	0	0	0	0	0	0	Bacteria	Proteobacteria	Alphaproteobacteria	Sphingomonadales	Sphingomonadaceae	Sphingopyxis	na
OTU124545	0	0	0	0	0	0	0	5	0	0	Bacteria	Acidobacteria	Acidobacteria_Gp3	Gp3	na	na	na
OTU124672	0	0	0	0	0	0	0	0	0	4	Bacteria	Planctomycetes	Planctomycetia	Planctomycetales	Planctomycetaceae	Schlesneria	na
OTU124872	0	0	0	2	0	0	0	0	0	0	Bacteria	Proteobacteria	Alphaproteobacteria	Sphingomonadales	Sphingomonadaceae	Sphingopyxis	na
OTU124994	0	0	0	0	0	2	0	0	0	0	Bacteria	Proteobacteria	Alphaproteobacteria	Rhizobiales	Hyphomicrobiaceae	Devosia	na
OTU125035	0	0	0	0	0	0	0	0	0	2	Bacteria	Proteobacteria	Deltaproteobacteria	Myxococcales	Cystobacteraceae	Cystobacter	na
OTU125055	4	2	0	0	0	0	0	0	0	0	Bacteria	Proteobacteria	Gammaproteobacteria	Chromatiales	Ectothiorhodospiraceae	Thiohalomonas	na
OTU125063	3	0	0	0	0	0	0	0	0	0	Bacteria	Proteobacteria	Deltaproteobacteria	Desulfobacterales	Desulfobacteraceae	Desulfatiglans	na
OTU125162	0	0	0	2	0	0	0	0	0	0	Bacteria	Proteobacteria	Alphaproteobacteria	Sphingomonadales	Sphingomonadaceae	Sphingopyxis	na
OTU125295	0	2	0	0	0	0	0	0	0	0	Bacteria	Acidobacteria	Acidobacteria_Gp6	Gp6	na	na	na
OTU125304	0	0	0	0	0	0	0	0	0	26	Bacteria	Bacteroidetes	Sphingobacteriia	Sphingobacteriales	Chitinophagaceae	Terrimonas	na
OTU125367	0	0	0	0	0	0	0	0	2	0	Bacteria	Actinobacteria	Actinobacteria	Acidimicrobiales	Acidimicrobiaceae	Ilumatobacter	na
OTU125368	1	0	0	0	0	0	0	0	2	0	Bacteria	Gemmatimonadetes	Gemmatimonadetes	Gemmatimonadales	Gemmatimonadaceae	Gemmatimonas	na
OTU1256	0	0	0	0	2	0	0	0	0	0	Bacteria	Bacteroidetes	Flavobacteriia	Flavobacteriales	Flavobacteriaceae	Flavobacterium	na
OTU125680	0	0	0	0	0	0	0	5	0	0	Bacteria	Gemmatimonadetes	Gemmatimonadetes	Gemmatimonadales	Gemmatimonadaceae	Gemmatimonas	na
OTU125681	0	0	0	0	0	0	0	2	0	0	Bacteria	Proteobacteria	Betaproteobacteria	Burkholderiales	Burkholderiales_incertae_sedis	Rubrivivax	na
OTU125997	0	0	0	4	0	0	0	0	0	0	Bacteria	Proteobacteria	Alphaproteobacteria	Rhizobiales	Hyphomicrobiaceae	Devosia	na
OTU126134	0	0	0	0	0	0	0	0	0	6	Bacteria	Actinobacteria	Actinobacteria	Solirubrobacterales	Solirubrobacteraceae	Solirubrobacter	na
OTU126305	0	0	0	2	0	0	0	0	0	0	Bacteria	Proteobacteria	Alphaproteobacteria	Rhizobiales	Hyphomicrobiaceae	Hyphomicrobium	na
OTU126441	0	0	0	0	0	0	0	7	0	0	Bacteria	Ignavibacteriae	Ignavibacteria	Ignavibacteriales	Ignavibacteriaceae	Melioribacter	na
OTU126459	0	0	0	0	0	0	0	0	3	0	Bacteria	Acidobacteria	Acidobacteria_Gp11	Gp11	na	na	na
OTU126474	0	0	0	0	0	0	0	0	3	0	Bacteria	Acidobacteria	Acidobacteria_Gp5	Gp5	na	na	na
OTU126677	0	0	0	0	0	0	0	12	0	0	Bacteria	Ignavibacteriae	Ignavibacteria	Ignavibacteriales	Ignavibacteriaceae	Ignavibacterium	na
OTU126810	0	0	0	0	0	0	0	0	0	22	Bacteria	Proteobacteria	Alphaproteobacteria	Sphingomonadales	Sphingomonadaceae	Novosphingobium	na
OTU126823	0	0	0	0	0	0	0	2	7	1	Bacteria	Proteobacteria	Betaproteobacteria	Ferritrophicales	Ferritrophicaceae	Ferritrophicum	na
OTU127	0	0	0	0	2	0	0	0	0	0	Bacteria	Proteobacteria	Gammaproteobacteria	Pseudomonadales	Pseudomonadaceae	Pseudomonas	na
OTU127132	0	0	0	0	2	0	0	0	0	0	Bacteria	Proteobacteria	Alphaproteobacteria	Rhizobiales	Phyllobacteriaceae	Mesorhizobium	na
OTU127163	0	0	0	0	0	0	0	0	2	0	Bacteria	Proteobacteria	Betaproteobacteria	Burkholderiales	Comamonadaceae	Ramlibacter	na
OTU127179	2	1	0	0	0	0	0	0	0	0	Bacteria	Proteobacteria	Gammaproteobacteria	Alteromonadales	Alteromonadaceae	Haliea	na
OTU127180	8	10	0	0	0	0	0	0	0	0	Bacteria	Bacteroidetes	Bacteroidia	Bacteroidales	Marinilabiliaceae	Saccharicrinis	na
OTU1272	0	0	0	0	2	0	0	0	0	0	Bacteria	Actinobacteria	Actinobacteria	Actinomycetales	Nocardiaceae	Rhodococcus	na
OTU127228	0	0	0	0	2	0	0	0	0	0	Bacteria	Proteobacteria	Alphaproteobacteria	Rhizobiales	Bradyrhizobiaceae	Tardiphaga	na
OTU127699	0	0	0	4	0	0	0	0	0	0	Bacteria	Proteobacteria	Alphaproteobacteria	Caulobacterales	Caulobacteraceae	Phenylobacterium	na
OTU127837	0	0	0	0	2	0	0	0	0	0	Bacteria	Proteobacteria	Alphaproteobacteria	Rhizobiales	Bradyrhizobiaceae	Afipia	na
OTU12784	0	0	3	7	0	0	0	0	0	0	Bacteria	Proteobacteria	Alphaproteobacteria	Rhizobiales	Phyllobacteriaceae	Mesorhizobium	na
OTU127883	0	0	0	0	0	0	0	0	2	0	Bacteria	Proteobacteria	Betaproteobacteria	Rhodocyclales	Rhodocyclaceae	Sulfurisoma	na
OTU127892	1	2	0	0	0	0	0	0	0	0	Bacteria	Proteobacteria	Alphaproteobacteria	Rhodospirillales	Rhodospirillaceae	Dongia	na
OTU128153	0	0	0	5	0	0	0	0	0	0	Bacteria	Proteobacteria	Alphaproteobacteria	Rhizobiales	Hyphomicrobiaceae	Hyphomicrobium	na
OTU128248	1	2	0	0	0	0	0	0	0	0	Bacteria	Proteobacteria	Deltaproteobacteria	Desulfuromonadales	Desulfuromonadaceae	Desulfuromonas	na
OTU12827	0	0	0	0	0	0	3	0	0	0	Bacteria	Proteobacteria	Betaproteobacteria	Burkholderiales	Burkholderiales_incertae_sedis	Piscinibacter	na
OTU128289	0	0	0	0	0	0	0	0	0	2	Bacteria	Proteobacteria	Betaproteobacteria	Rhodocyclales	Rhodocyclaceae	Dechloromonas	na
OTU12848	0	0	0	2	0	0	0	0	0	0	Bacteria	Proteobacteria	Alphaproteobacteria	Rhizobiales	Phyllobacteriaceae	Mesorhizobium	na
OTU128536	0	0	0	2	0	0	0	0	0	0	Bacteria	Proteobacteria	Alphaproteobacteria	Rhodobacterales	Rhodobacteraceae	Defluviimonas	na
OTU128560	0	0	0	3	0	0	0	0	0	0	Bacteria	Proteobacteria	Alphaproteobacteria	Rhizobiales	Bradyrhizobiaceae	Afipia	na
OTU128664	0	0	0	0	0	0	0	0	4	0	Bacteria	Proteobacteria	Betaproteobacteria	Ferritrophicales	Ferritrophicaceae	Ferritrophicum	na
OTU128936	1	2	0	0	0	0	0	0	0	0	Bacteria	Bacteroidetes	Sphingobacteriia	Sphingobacteriales	Chitinophagaceae	Ferruginibacter	na
OTU128989	0	0	0	0	0	0	0	0	0	4	Bacteria	Proteobacteria	Betaproteobacteria	Rhodocyclales	Rhodocyclaceae	Methyloversatilis	na
OTU129344	0	0	0	0	0	0	0	0	2	0	Bacteria	Actinobacteria	Actinobacteria	Acidimicrobiales	Acidimicrobiaceae	Ilumatobacter	na
OTU129354	2	0	0	0	0	0	0	0	0	0	Bacteria	Proteobacteria	Deltaproteobacteria	Desulfuromonadales	Geobacteraceae	Geobacter	na
OTU12942	0	0	0	0	0	0	0	10	1	0	Bacteria	Acidobacteria	Acidobacteria_Gp6	Gp6	na	na	na
OTU129584	0	0	0	0	0	0	0	0	0	9	Bacteria	Proteobacteria	Alphaproteobacteria	Sphingomonadales	Sphingomonadaceae	Sphingopyxis	na
OTU129645	0	0	0	0	5	1	0	0	0	0	Bacteria	Proteobacteria	Alphaproteobacteria	Rhizobiales	Bradyrhizobiaceae	Afipia	na
OTU129659	0	0	0	0	2	0	0	0	0	0	Bacteria	Proteobacteria	Alphaproteobacteria	Rhizobiales	Bradyrhizobiaceae	Tardiphaga	na
OTU1297	0	0	0	2	1	0	0	0	0	0	Bacteria	Proteobacteria	Gammaproteobacteria	Pseudomonadales	Pseudomonadaceae	Pseudomonas	na
OTU12978	0	0	0	2	0	0	0	0	0	0	Bacteria	Proteobacteria	Gammaproteobacteria	Pseudomonadales	Pseudomonadaceae	Pseudomonas	na
OTU12982	0	0	0	3	0	0	0	0	0	0	Bacteria	Proteobacteria	Gammaproteobacteria	Pseudomonadales	Pseudomonadaceae	Pseudomonas	na
OTU12985	0	0	0	2	0	0	0	0	0	0	Bacteria	Proteobacteria	Gammaproteobacteria	Pseudomonadales	Pseudomonadaceae	Pseudomonas	na
OTU129903	0	0	0	2	0	0	0	0	0	0	Bacteria	Proteobacteria	Alphaproteobacteria	Rhizobiales	Hyphomicrobiaceae	Hyphomicrobium	na
OTU130027	0	0	0	0	0	0	0	0	2	0	Bacteria	Acidobacteria	Acidobacteria_Gp6	Gp6	na	na	na
OTU130028	0	0	0	0	0	0	0	0	2	0	Bacteria	Gemmatimonadetes	Gemmatimonadetes	Gemmatimonadales	Gemmatimonadaceae	Gemmatimonas	na
OTU1301	0	0	0	6	1	0	0	0	0	0	Bacteria	Proteobacteria	Gammaproteobacteria	Pseudomonadales	Pseudomonadaceae	Pseudomonas	na
OTU130183	0	0	0	3	0	0	1	0	0	0	Bacteria	Proteobacteria	Alphaproteobacteria	Rhizobiales	Hyphomicrobiaceae	Devosia	na
OTU130428	2	0	0	0	0	0	0	0	0	0	Bacteria	Planctomycetes	Phycisphaerae	Phycisphaerales	Phycisphaeraceae	Phycisphaera	na
OTU13043	0	0	0	8	0	0	0	0	0	0	Bacteria	Acidobacteria	Acidobacteria_Gp1	Gp1	na	na	na
OTU13049	0	0	0	0	14	0	0	0	0	0	Bacteria	Proteobacteria	Alphaproteobacteria	Rhizobiales	Phyllobacteriaceae	Mesorhizobium	na
OTU130718	0	0	0	4	1	0	0	0	0	0	Bacteria	Proteobacteria	Alphaproteobacteria	Rhizobiales	Hyphomicrobiaceae	Hyphomicrobium	na
OTU130769	0	0	0	0	0	0	0	0	11	0	Bacteria	Actinobacteria	Actinobacteria	Actinomycetales	Nocardioidaceae	Nocardioides	na
OTU130897	0	0	0	2	0	0	0	0	0	0	Bacteria	Proteobacteria	Alphaproteobacteria	Sphingomonadales	Sphingomonadaceae	Sphingopyxis	na
OTU130939	0	0	0	0	0	0	0	21	0	0	Bacteria	Proteobacteria	Betaproteobacteria	Rhodocyclales	Rhodocyclaceae	Zoogloea	na
OTU1311	0	0	0	25	9	3	0	0	0	0	Bacteria	Actinobacteria	Actinobacteria	Actinomycetales	Nocardiaceae	Rhodococcus	na
OTU131261	0	0	0	2	0	0	0	0	0	0	Bacteria	Proteobacteria	Alphaproteobacteria	Caulobacterales	Caulobacteraceae	Phenylobacterium	na
OTU131346	0	0	0	4	1	0	0	0	0	0	Bacteria	Proteobacteria	Alphaproteobacteria	Rhizobiales	Bradyrhizobiaceae	Afipia	na
OTU13136	0	0	0	0	6	0	0	0	0	0	Bacteria	Bacteroidetes	Sphingobacteriia	Sphingobacteriales	Sphingobacteriaceae	Mucilaginibacter	na
OTU13156	4	1	0	0	0	0	0	0	0	0	Bacteria	Nitrospirae	Nitrospira	Nitrospirales	Nitrospiraceae	Thermodesulfovibrio	na
OTU131599	0	0	0	2	0	0	0	0	0	0	Bacteria	Proteobacteria	Alphaproteobacteria	Caulobacterales	Caulobacteraceae	Phenylobacterium	na
OTU1316	0	0	4	145	0	0	0	0	1	2	Bacteria	Proteobacteria	Betaproteobacteria	Burkholderiales	Burkholderiales_incertae_sedis	Methylibium	na
OTU131735	0	0	0	2	0	0	0	0	0	0	Bacteria	Proteobacteria	Alphaproteobacteria	Sphingomonadales	Sphingomonadaceae	Sphingopyxis	na
OTU131839	0	0	0	14	4	0	0	0	0	0	Bacteria	Proteobacteria	Alphaproteobacteria	Rhizobiales	Hyphomicrobiaceae	Hyphomicrobium	na
OTU131998	0	0	0	2	0	0	0	0	0	0	Bacteria	Proteobacteria	Alphaproteobacteria	Rhodobacterales	Rhodobacteraceae	Defluviimonas	na
OTU132027	0	0	0	3	0	0	0	1	0	0	Bacteria	Proteobacteria	Alphaproteobacteria	Sphingomonadales	Sphingomonadaceae	Sphingopyxis	na
OTU132087	0	0	0	0	0	0	0	2	2	0	Bacteria	Proteobacteria	Deltaproteobacteria	Desulfuromonadales	Geobacteraceae	Geobacter	na
OTU132164	0	0	0	7	6	0	1	1	0	0	Bacteria	Actinobacteria	Actinobacteria	Actinomycetales	Nocardiaceae	Rhodococcus	na
OTU132266	0	0	0	0	2	0	0	0	0	0	Bacteria	Proteobacteria	Alphaproteobacteria	Rhizobiales	Bradyrhizobiaceae	Tardiphaga	na
OTU132536	0	0	0	0	0	0	0	2	0	0	Bacteria	Proteobacteria	Betaproteobacteria	Rhodocyclales	Rhodocyclaceae	Uliginosibacterium	na
OTU132556	0	0	0	0	0	0	0	0	5	0	Bacteria	Actinobacteria	Actinobacteria	Actinomycetales	Acidothermaceae	Acidothermus	na
OTU132597	0	0	0	0	2	0	0	0	0	0	Bacteria	Proteobacteria	Alphaproteobacteria	Rhizobiales	Phyllobacteriaceae	Aminobacter	na
OTU13273	0	0	2	0	0	0	0	0	0	0	Bacteria	Proteobacteria	Gammaproteobacteria	Pseudomonadales	Pseudomonadaceae	Pseudomonas	na
OTU13286	0	0	0	1	17	0	4	0	0	0	Bacteria	Proteobacteria	Alphaproteobacteria	Rhizobiales	Bradyrhizobiaceae	Bradyrhizobium	na
OTU132885	2	0	0	0	0	0	0	0	0	0	Bacteria	Bacteroidetes	Bacteroidia	Bacteroidales	Prolixibacteraceae	Prolixibacter	na
OTU132891	2	1	0	0	0	0	0	0	1	0	Bacteria	Bacteroidetes	Sphingobacteriia	Sphingobacteriales	Chitinophagaceae	Ferruginibacter	na
OTU133040	0	0	0	0	2	0	0	0	0	0	Bacteria	Proteobacteria	Alphaproteobacteria	Rhizobiales	Bradyrhizobiaceae	Bradyrhizobium	na
OTU13322	0	0	0	0	2	0	0	0	0	0	Bacteria	Proteobacteria	Gammaproteobacteria	Pseudomonadales	Pseudomonadaceae	Rhizobacter	na
OTU13324	0	0	2	1	0	0	0	0	0	0	Bacteria	Verrucomicrobia	Opitutae	Opitutales	Opitutaceae	Opitutus	na
OTU133264	2	6	0	0	0	0	0	0	0	0	Bacteria	Bacteroidetes	Bacteroidia	Bacteroidales	Prolixibacteraceae	Sunxiuqinia	na
OTU133337	0	0	0	0	0	0	0	0	3	0	Bacteria	Proteobacteria	Betaproteobacteria	Burkholderiales	Oxalobacteraceae	Massilia	na
OTU133356	4	3	0	0	0	0	0	0	0	0	Bacteria	Bacteroidetes	Bacteroidia	Bacteroidales	Prolixibacteraceae	Sunxiuqinia	na
OTU133500	0	0	0	15	0	0	0	0	0	0	Bacteria	Proteobacteria	Alphaproteobacteria	Sphingomonadales	Sphingomonadaceae	Sphingopyxis	na
OTU133611	0	0	0	0	2	0	0	0	0	0	Bacteria	Proteobacteria	Alphaproteobacteria	Rhizobiales	Bradyrhizobiaceae	Afipia	na
OTU133665	0	0	0	0	0	0	0	0	0	8	Bacteria	Proteobacteria	Betaproteobacteria	Rhodocyclales	Rhodocyclaceae	Methyloversatilis	na
OTU13400	0	0	0	0	3	0	0	0	0	0	Bacteria	Proteobacteria	Gammaproteobacteria	Pseudomonadales	Pseudomonadaceae	Pseudomonas	na
OTU134020	0	0	0	0	0	0	0	2	0	0	Bacteria	Acidobacteria	Acidobacteria_Gp22	Gp22	na	na	na
OTU134044	0	0	0	0	0	0	0	0	3	0	Bacteria	Bacteroidetes	Sphingobacteriia	Sphingobacteriales	Chitinophagaceae	Parasegetibacter	na
OTU134054	0	0	0	0	0	0	0	0	3	0	Bacteria	Bacteroidetes	Sphingobacteriia	Sphingobacteriales	Chitinophagaceae	Flavitalea	na
OTU13415	0	0	1	0	6	1	0	0	0	0	Bacteria	Proteobacteria	Betaproteobacteria	Burkholderiales	Comamonadaceae	Variovorax	na
OTU13433	0	0	0	11	1	0	0	0	0	0	Bacteria	Proteobacteria	Betaproteobacteria	Burkholderiales	Burkholderiales_incertae_sedis	Methylibium	na
OTU134400	0	0	0	0	0	0	0	0	0	2	Bacteria	Planctomycetes	Planctomycetia	Planctomycetales	Planctomycetaceae	Gimesia	na
OTU13460	0	0	0	0	0	0	5	0	0	0	Bacteria	Proteobacteria	Betaproteobacteria	Burkholderiales	Comamonadaceae	Comamonas	na
OTU13464	0	0	0	0	2	0	0	0	0	0	Bacteria	Verrucomicrobia	Opitutae	Opitutales	Opitutaceae	Opitutus	na
OTU134982	0	0	0	2	0	0	0	0	0	0	Bacteria	Proteobacteria	Alphaproteobacteria	Caulobacterales	Caulobacteraceae	Phenylobacterium	na
OTU135459	8	0	0	0	0	0	0	0	0	0	Bacteria	Proteobacteria	Betaproteobacteria	Hydrogenophilales	Hydrogenophilaceae	Thiobacillus	na
OTU13548	0	0	0	0	2	0	0	0	0	0	Bacteria	Proteobacteria	Betaproteobacteria	Burkholderiales	Comamonadaceae	Variovorax	na
OTU135513	0	0	0	0	2	0	0	0	0	0	Bacteria	Proteobacteria	Alphaproteobacteria	Rhizobiales	Phyllobacteriaceae	Mesorhizobium	na
OTU135655	0	0	0	2	0	0	0	0	0	0	Bacteria	Proteobacteria	Alphaproteobacteria	Rhodobacterales	Rhodobacteraceae	Defluviimonas	na
OTU13566	0	0	0	0	0	0	3	0	0	0	Bacteria	Proteobacteria	Betaproteobacteria	Burkholderiales	Comamonadaceae	Variovorax	na
OTU135705	0	0	0	0	0	0	0	3	0	0	Bacteria	Bacteroidetes	Sphingobacteriia	Sphingobacteriales	Chitinophagaceae	Terrimonas	na
OTU13587	0	0	0	0	5	0	0	0	0	0	Bacteria	Bacteroidetes	Sphingobacteriia	Sphingobacteriales	Sphingobacteriaceae	Nubsella	na
OTU136	0	0	0	0	10	1	1	0	0	0	Bacteria	Proteobacteria	Gammaproteobacteria	Pseudomonadales	Pseudomonadaceae	Pseudomonas	na
OTU136158	4	1	0	0	0	0	0	0	0	0	Bacteria	Proteobacteria	Deltaproteobacteria	Desulfuromonadales	Geobacteraceae	Geobacter	na
OTU136215	0	0	0	0	0	0	0	0	3	0	Bacteria	Acidobacteria	Acidobacteria_Gp6	Gp6	na	na	na
OTU136374	0	0	0	2	0	0	0	0	0	0	Bacteria	Proteobacteria	Alphaproteobacteria	Rhizobiales	Hyphomicrobiaceae	Hyphomicrobium	na
OTU136446	0	0	0	2	0	0	0	0	0	0	Bacteria	Proteobacteria	Alphaproteobacteria	Rhizobiales	Bradyrhizobiaceae	Afipia	na
OTU136507	4	2	0	0	0	0	0	0	0	0	Bacteria	Ignavibacteriae	Ignavibacteria	Ignavibacteriales	Ignavibacteriaceae	Melioribacter	na
OTU136651	0	0	0	4	0	0	0	0	0	0	Bacteria	Proteobacteria	Alphaproteobacteria	Rhizobiales	Hyphomicrobiaceae	Hyphomicrobium	na
OTU13683	0	0	0	2	0	0	0	0	0	0	Bacteria	Actinobacteria	Actinobacteria	Actinomycetales	Nocardiaceae	Rhodococcus	na
OTU136916	0	0	0	0	0	0	0	0	0	2	Bacteria	Verrucomicrobia	Subdivision3	Subdivision3_genera_incertae_sedis	na	na	na
OTU136947	2	0	0	0	0	0	0	0	0	0	Bacteria	Proteobacteria	Deltaproteobacteria	Desulfuromonadales	Desulfuromonadaceae	Desulfuromonas	na
OTU13706	0	0	2	0	0	0	0	0	0	0	Bacteria	Verrucomicrobia	Opitutae	Opitutales	Opitutaceae	Opitutus	na
OTU137295	0	0	0	0	0	0	0	0	4	0	Bacteria	Acidobacteria	Acidobacteria_Gp6	Gp6	na	na	na
OTU137389	0	0	0	3	0	0	0	0	0	0	Bacteria	Proteobacteria	Alphaproteobacteria	Rhizobiales	Bradyrhizobiaceae	Afipia	na
OTU137731	0	2	0	0	0	0	0	0	1	1	Bacteria	Proteobacteria	Betaproteobacteria	Burkholderiales	Burkholderiaceae	Burkholderia	na
OTU137764	0	0	0	0	0	0	0	0	0	4	Bacteria	Proteobacteria	Betaproteobacteria	Burkholderiales	Burkholderiales_incertae_sedis	Rubrivivax	na
OTU13792	0	0	0	0	8	0	0	0	1	0	Bacteria	Proteobacteria	Alphaproteobacteria	Rhizobiales	Rhizobiales_incertae_sedis	Phreatobacter	na
OTU137977	0	0	0	0	0	0	0	5	0	0	Bacteria	Acidobacteria	Acidobacteria_Gp1	Gp1	na	na	na
OTU138357	5	1	0	0	0	0	0	0	0	0	Bacteria	Aminicenantes	Aminicenantes_genera_incertae_sedis	na	na	na	na
OTU138415	0	0	0	0	0	0	0	0	0	2	Bacteria	Proteobacteria	Betaproteobacteria	Burkholderiales	Comamonadaceae	Acidovorax	na
OTU138787	0	0	0	0	0	0	0	0	12	0	Bacteria	Bacteroidetes	Sphingobacteriia	Sphingobacteriales	Saprospiraceae	Lewinella	na
OTU138804	0	0	0	0	0	0	0	2	2	0	Bacteria	Firmicutes	Bacilli	Bacillales	Bacillaceae_1	Bacillus	na
OTU138805	0	0	0	0	0	0	0	0	8	0	Bacteria	Acidobacteria	Acidobacteria_Gp4	Gp4	na	na	na
OTU138907	0	0	0	2	2	0	0	0	0	0	Bacteria	Proteobacteria	Alphaproteobacteria	Rhizobiales	Hyphomicrobiaceae	Devosia	na
OTU13893	0	0	0	0	2	0	0	0	0	0	Bacteria	Proteobacteria	Gammaproteobacteria	Pseudomonadales	Pseudomonadaceae	Pseudomonas	na
OTU139	0	0	4	2	0	0	0	0	0	1	Bacteria	Proteobacteria	Betaproteobacteria	Burkholderiales	Burkholderiales_incertae_sedis	Piscinibacter	na
OTU139017	0	0	0	0	0	0	0	2	0	0	Bacteria	Acidobacteria	Acidobacteria_Gp1	Gp1	na	na	na
OTU13914	0	0	0	0	0	0	3	0	0	0	Bacteria	Proteobacteria	Betaproteobacteria	Methylophilales	Methylophilaceae	Methylophilus	na
OTU139381	0	0	0	2	0	0	0	0	0	0	Bacteria	Proteobacteria	Alphaproteobacteria	Caulobacterales	Caulobacteraceae	Phenylobacterium	na
OTU13940	0	0	0	9	0	0	0	0	0	0	Bacteria	Proteobacteria	Alphaproteobacteria	Rhizobiales	Bradyrhizobiaceae	Afipia	na
OTU139537	0	0	0	0	0	0	0	0	4	0	Bacteria	Proteobacteria	Deltaproteobacteria	Myxococcales	Polyangiaceae	Minicystis	na
OTU139541	16	2	0	0	0	0	0	0	0	0	Bacteria	Proteobacteria	Deltaproteobacteria	Desulfuromonadales	Desulfuromonadaceae	Pelobacter	na
OTU1397	0	0	3	0	3	0	7	0	0	0	Bacteria	Proteobacteria	Gammaproteobacteria	Pseudomonadales	Pseudomonadaceae	Rhizobacter	na
OTU139702	0	0	0	4	0	0	0	0	0	0	Bacteria	Proteobacteria	Alphaproteobacteria	Rhizobiales	Bradyrhizobiaceae	Afipia	na
OTU13988	0	0	0	0	2	0	0	0	0	0	Bacteria	Proteobacteria	Alphaproteobacteria	Rhizobiales	Bradyrhizobiaceae	Tardiphaga	na
OTU139881	0	0	0	0	0	0	0	0	3	0	Bacteria	Actinobacteria	Actinobacteria	Solirubrobacterales	Solirubrobacteraceae	Solirubrobacter	na
OTU14	0	0	0	61	53	2	13	0	0	0	Bacteria	Actinobacteria	Actinobacteria	Actinomycetales	Nocardiaceae	Rhodococcus	na
OTU14018	0	0	0	0	0	2	0	0	0	0	Bacteria	Proteobacteria	Betaproteobacteria	Rhodocyclales	Rhodocyclaceae	Methyloversatilis	na
OTU14055	0	0	0	8	0	0	0	0	0	0	Bacteria	Proteobacteria	Alphaproteobacteria	Sphingomonadales	Sphingomonadaceae	Sphingopyxis	na
OTU140579	0	0	0	0	0	0	0	0	4	0	Bacteria	Actinobacteria	Actinobacteria	Actinomycetales	Streptomycetaceae	Streptomyces	na
OTU140580	0	0	0	0	0	0	0	0	4	0	Bacteria	Actinobacteria	Actinobacteria	Acidimicrobiales	Iamiaceae	Aquihabitans	na
OTU140852	0	0	0	2	0	0	0	0	0	0	Bacteria	Proteobacteria	Alphaproteobacteria	Rhizobiales	Hyphomicrobiaceae	Hyphomicrobium	na
OTU141417	8	2	0	0	0	0	0	0	0	0	Bacteria	Proteobacteria	Deltaproteobacteria	Desulfuromonadales	Geobacteraceae	Geoalkalibacter	na
OTU14142	0	0	4	1	0	0	0	0	0	0	Bacteria	Proteobacteria	Betaproteobacteria	Burkholderiales	Burkholderiales_incertae_sedis	Methylibium	na
OTU14176	0	0	0	0	2	0	0	0	0	0	Bacteria	Verrucomicrobia	Opitutae	Opitutales	Opitutaceae	Opitutus	na
OTU142174	0	0	0	0	0	0	0	0	0	2	Bacteria	Proteobacteria	Betaproteobacteria	Burkholderiales	Comamonadaceae	Acidovorax	na
OTU14226	34	10	0	0	0	0	0	0	0	0	Bacteria	Proteobacteria	Deltaproteobacteria	Desulfobacterales	Desulfobacteraceae	Desulfatiglans	na
OTU142520	3	0	0	0	0	0	0	0	0	0	Bacteria	Nitrospirae	Nitrospira	Nitrospirales	Nitrospiraceae	Thermodesulfovibrio	na
OTU1430	0	0	0	0	15	0	0	0	0	0	Bacteria	Proteobacteria	Alphaproteobacteria	Rhizobiales	Bradyrhizobiaceae	Tardiphaga	na
OTU14307	0	0	7	2	0	0	0	0	0	0	Bacteria	Proteobacteria	Betaproteobacteria	Burkholderiales	Burkholderiales_incertae_sedis	Methylibium	na
OTU143193	0	0	0	0	0	0	0	3	0	0	Bacteria	Acidobacteria	Acidobacteria_Gp2	Gp2	na	na	na
OTU143194	0	0	0	0	0	0	0	0	3	0	Bacteria	Acidobacteria	Acidobacteria_Gp4	Gp4	na	na	na
OTU143209	0	0	0	0	0	0	0	0	4	0	Bacteria	Actinobacteria	Actinobacteria	Actinomycetales	Micrococcaceae	Arthrobacter	na
OTU14330	0	0	1	19	0	0	0	0	0	0	Bacteria	Proteobacteria	Betaproteobacteria	Burkholderiales	Burkholderiales_incertae_sedis	Methylibium	na
OTU143301	3	3	0	0	0	0	0	1	0	0	Bacteria	Actinobacteria	Actinobacteria	Actinomycetales	Streptomycetaceae	Streptomyces	na
OTU143445	0	0	0	2	0	0	0	0	0	0	Bacteria	Proteobacteria	Alphaproteobacteria	Caulobacterales	Caulobacteraceae	Phenylobacterium	na
OTU143619	0	0	0	0	0	0	0	0	0	2	Bacteria	Proteobacteria	Alphaproteobacteria	Sphingomonadales	Sphingomonadaceae	Sphingobium	na
OTU1437	0	0	0	3	1	0	0	0	0	0	Bacteria	Actinobacteria	Actinobacteria	Actinomycetales	Nocardiaceae	Nocardia	na
OTU143810	0	0	0	3	0	0	0	0	0	0	Bacteria	Proteobacteria	Alphaproteobacteria	Sphingomonadales	Sphingomonadaceae	Sphingopyxis	na
OTU144031	0	0	0	0	0	0	0	0	0	2	Bacteria	Bacteroidetes	Sphingobacteriia	Sphingobacteriales	Chitinophagaceae	Sediminibacterium	na
OTU144222	0	0	0	2	0	0	0	0	0	0	Bacteria	Proteobacteria	Alphaproteobacteria	Rhodobacterales	Rhodobacteraceae	Defluviimonas	na
OTU14424	0	0	1	17	1	0	0	0	0	0	Bacteria	Proteobacteria	Alphaproteobacteria	Rhizobiales	Phyllobacteriaceae	Mesorhizobium	na
OTU144398	2	0	0	0	0	0	0	0	0	0	Bacteria	Proteobacteria	Deltaproteobacteria	Myxococcales	Haliangiaceae	Haliangium	na
OTU144603	0	0	0	0	0	0	0	3	0	0	Bacteria	Acidobacteria	Acidobacteria_Gp22	Gp22	na	na	na
OTU144707	0	0	0	0	0	0	0	3	0	0	Bacteria	Proteobacteria	Deltaproteobacteria	Desulfovibrionales	Desulfovibrionaceae	Desulfovibrio	na
OTU144725	0	0	0	0	0	0	0	1	4	0	Bacteria	Cyanobacteria/Chloroplast	Chloroplast	Chloroplast	Streptophyta	na	na
OTU14480	0	0	0	4	0	0	0	0	0	0	Bacteria	Actinobacteria	Actinobacteria	Actinomycetales	Nocardioidaceae	Nocardioides	na
OTU144844	0	0	0	6	0	0	0	0	0	0	Bacteria	Proteobacteria	Alphaproteobacteria	Rhodobacterales	Rhodobacteraceae	Defluviimonas	na
OTU145116	0	0	0	0	0	0	0	4	5	0	Bacteria	Nitrospirae	Nitrospira	Nitrospirales	Nitrospiraceae	Nitrospira	na
OTU145128	4	1	0	0	0	0	0	0	0	0	Bacteria	Proteobacteria	Deltaproteobacteria	Desulfuromonadales	Geobacteraceae	Geobacter	na
OTU145440	1	4	0	0	0	0	0	0	2	0	Bacteria	Proteobacteria	Betaproteobacteria	Burkholderiales	Comamonadaceae	Rhodoferax	na
OTU14548	0	0	0	0	2	0	0	0	0	0	Bacteria	Proteobacteria	Betaproteobacteria	Burkholderiales	Comamonadaceae	Variovorax	na
OTU145496	0	0	0	0	0	0	0	2	4	0	Bacteria	Acidobacteria	Acidobacteria_Gp11	Gp11	na	na	na
OTU145789	0	2	0	0	0	0	0	0	0	0	Bacteria	Firmicutes	Clostridia	Clostridiales	Clostridiaceae_1	Clostridium_sensu_stricto	na
OTU14586	0	0	0	0	0	0	2	0	0	0	Bacteria	Proteobacteria	Betaproteobacteria	Methylophilales	Methylophilaceae	Methylophilus	na
OTU14593	0	0	0	0	2	1	0	0	0	0	Bacteria	Verrucomicrobia	Opitutae	Opitutales	Opitutaceae	Opitutus	na
OTU146214	0	0	0	0	0	0	0	0	0	16	Bacteria	Proteobacteria	Betaproteobacteria	Burkholderiales	Comamonadaceae	Acidovorax	na
OTU146272	0	0	0	0	0	0	0	2	0	0	Bacteria	Gemmatimonadetes	Gemmatimonadetes	Gemmatimonadales	Gemmatimonadaceae	Gemmatimonas	na
OTU146300	1	2	0	0	0	0	0	0	0	0	Bacteria	Proteobacteria	Deltaproteobacteria	Desulfobacterales	Desulfobacteraceae	Desulfatirhabdium	na
OTU146504	0	0	0	2	0	0	0	0	0	0	Bacteria	Proteobacteria	Alphaproteobacteria	Rhizobiales	Bradyrhizobiaceae	Afipia	na
OTU146617	0	0	0	0	6	0	0	0	0	0	Bacteria	Proteobacteria	Alphaproteobacteria	Rhizobiales	Phyllobacteriaceae	Mesorhizobium	na
OTU146666	0	0	0	0	0	0	0	0	2	0	Bacteria	Proteobacteria	Betaproteobacteria	Rhodocyclales	Rhodocyclaceae	Zoogloea	na
OTU147037	0	0	0	0	0	0	0	0	2	0	Bacteria	Actinobacteria	Actinobacteria	Actinomycetales	Geodermatophilaceae	Blastococcus	na
OTU14704	0	0	0	0	9	0	0	0	0	0	Bacteria	Proteobacteria	Betaproteobacteria	Burkholderiales	Comamonadaceae	Variovorax	na
OTU1471	0	0	0	3	0	0	0	1	0	0	Bacteria	Proteobacteria	Alphaproteobacteria	Sphingomonadales	Sphingomonadaceae	Sphingopyxis	na
OTU147280	0	0	0	3	0	0	0	0	0	0	Bacteria	Proteobacteria	Alphaproteobacteria	Rhizobiales	Hyphomicrobiaceae	Devosia	na
OTU147286	0	0	0	2	0	0	0	0	0	0	Bacteria	Proteobacteria	Alphaproteobacteria	Rhizobiales	Phyllobacteriaceae	Mesorhizobium	na
OTU1476	0	0	0	9	1	0	0	0	0	0	Bacteria	Proteobacteria	Alphaproteobacteria	Rhizobiales	Hyphomicrobiaceae	Hyphomicrobium	na
OTU147610	0	0	0	0	0	0	0	6	0	0	Bacteria	Proteobacteria	Betaproteobacteria	Burkholderiales	Comamonadaceae	Zhizhongheella	na
OTU14772	0	0	0	0	0	1	2	0	0	0	Bacteria	Proteobacteria	Betaproteobacteria	Methylophilales	Methylophilaceae	Methylophilus	na
OTU147842	0	0	0	2	0	0	0	0	0	0	Bacteria	Proteobacteria	Alphaproteobacteria	Rhodospirillales	Reyranella	na	na
OTU147936	0	0	0	3	0	0	0	0	0	0	Bacteria	Proteobacteria	Alphaproteobacteria	Rhizobiales	Hyphomicrobiaceae	Devosia	na
OTU148014	0	0	0	2	0	0	0	0	0	0	Bacteria	Proteobacteria	Alphaproteobacteria	Rhodobacterales	Rhodobacteraceae	Defluviimonas	na
OTU148093	0	0	0	0	0	0	0	0	0	40	Bacteria	Proteobacteria	Alphaproteobacteria	Sphingomonadales	Sphingomonadaceae	Sphingobium	na
OTU14822	0	0	0	0	2	0	0	0	0	0	Bacteria	Proteobacteria	Betaproteobacteria	Burkholderiales	Comamonadaceae	Variovorax	na
OTU148888	0	0	0	0	0	0	0	0	2	0	Bacteria	Verrucomicrobia	Subdivision3	Subdivision3_genera_incertae_sedis	na	na	na
OTU14889	1	3	0	0	0	0	0	0	0	0	Bacteria	Proteobacteria	Deltaproteobacteria	Desulfovibrionales	Desulfovibrionaceae	Desulfovibrio	na
OTU148908	0	0	0	0	0	0	0	0	6	0	Bacteria	Actinobacteria	Actinobacteria	Acidimicrobiales	Iamiaceae	Iamia	na
OTU14914	0	0	0	7	0	0	0	0	0	0	Bacteria	Proteobacteria	Gammaproteobacteria	Pseudomonadales	Pseudomonadaceae	Pseudomonas	na
OTU1493	0	0	12	0	0	0	0	0	0	0	Bacteria	Proteobacteria	Alphaproteobacteria	Rhizobiales	Rhodobiaceae	Parvibaculum	na
OTU149618	0	0	0	0	0	0	0	0	4	0	Bacteria	Proteobacteria	Betaproteobacteria	Rhodocyclales	Rhodocyclaceae	Rhodocyclus	na
OTU149985	0	0	0	0	0	0	0	0	0	2	Bacteria	Proteobacteria	Gammaproteobacteria	Xanthomonadales	Xanthomonadaceae	Lysobacter	na
OTU149992	0	0	0	0	0	0	0	0	0	3	Bacteria	Proteobacteria	Alphaproteobacteria	Sphingomonadales	Sphingomonadaceae	Sphingobium	na
OTU15	0	0	9	227	108	2	24	0	0	0	Bacteria	Proteobacteria	Betaproteobacteria	Burkholderiales	Comamonadaceae	Variovorax	na
OTU150245	0	0	0	0	0	0	0	1	0	31	Bacteria	Proteobacteria	Alphaproteobacteria	Sphingomonadales	Sphingomonadaceae	Sphingopyxis	na
OTU15042	0	0	0	0	0	0	2	0	0	0	Bacteria	Proteobacteria	Betaproteobacteria	Rhodocyclales	Rhodocyclaceae	Dechloromonas	na
OTU150493	0	0	0	7	1	0	0	0	0	0	Bacteria	Proteobacteria	Alphaproteobacteria	Rhizobiales	Hyphomicrobiaceae	Devosia	na
OTU150600	0	0	0	4	0	0	0	0	0	0	Bacteria	Proteobacteria	Alphaproteobacteria	Rhizobiales	Bradyrhizobiaceae	Afipia	na
OTU15065	0	0	0	0	2	0	0	0	0	0	Bacteria	Proteobacteria	Gammaproteobacteria	Pseudomonadales	Pseudomonadaceae	Pseudomonas	na
OTU150676	0	0	0	0	0	0	0	3	0	0	Bacteria	Proteobacteria	Betaproteobacteria	Burkholderiales	Burkholderiales_incertae_sedis	Thiobacter	na
OTU150731	0	0	0	0	0	0	0	0	2	0	Bacteria	Acidobacteria	Acidobacteria_Gp4	Aridibacter	na	na	na
OTU150764	0	0	0	0	2	0	0	0	0	0	Bacteria	Proteobacteria	Alphaproteobacteria	Rhizobiales	Phyllobacteriaceae	Aminobacter	na
OTU150836	0	0	0	2	0	0	0	0	0	0	Bacteria	Proteobacteria	Alphaproteobacteria	Rhizobiales	Hyphomicrobiaceae	Hyphomicrobium	na
OTU150843	0	0	0	0	0	0	0	0	0	9	Bacteria	Proteobacteria	Betaproteobacteria	Burkholderiales	Comamonadaceae	Curvibacter	na
OTU151016	0	0	0	0	0	0	0	2	0	0	Bacteria	Proteobacteria	Deltaproteobacteria	Desulfovibrionales	Desulfovibrionaceae	Desulfovibrio	na
OTU15111	0	0	0	0	9	0	1	0	0	0	Bacteria	Verrucomicrobia	Opitutae	Opitutales	Opitutaceae	Opitutus	na
OTU151383	0	0	0	0	0	0	0	0	0	2	Bacteria	Proteobacteria	Gammaproteobacteria	Legionellales	Legionellaceae	Legionella	na
OTU1514	0	0	0	2	0	0	0	0	0	0	Bacteria	Proteobacteria	Alphaproteobacteria	Rhizobiales	Bradyrhizobiaceae	Afipia	na
OTU151426	0	0	0	0	0	0	0	2	1	0	Bacteria	Proteobacteria	Betaproteobacteria	Burkholderiales	Burkholderiaceae	Burkholderia	na
OTU151634	0	0	0	2	0	0	0	0	0	0	Bacteria	Proteobacteria	Alphaproteobacteria	Rhizobiales	Hyphomicrobiaceae	Hyphomicrobium	na
OTU151764	3	2	0	0	0	0	0	0	0	0	Bacteria	Firmicutes	Clostridia	Clostridiales	Clostridiaceae_1	Clostridium_sensu_stricto	na
OTU151814	0	0	0	0	0	0	0	0	0	3	Bacteria	Proteobacteria	Betaproteobacteria	Burkholderiales	Comamonadaceae	Schlegelella	na
OTU151822	0	0	0	0	0	0	0	0	2	0	Bacteria	Acidobacteria	Acidobacteria_Gp1	Gp1	na	na	na
OTU1520	0	0	0	5	0	0	0	0	0	0	Bacteria	Proteobacteria	Alphaproteobacteria	Rhizobiales	Bradyrhizobiaceae	Bradyrhizobium	na
OTU152163	0	0	0	0	0	0	0	0	2	0	Bacteria	Proteobacteria	Betaproteobacteria	Nitrosomonadales	Nitrosomonadaceae	Nitrosospira	na
OTU15225	0	0	0	13	0	0	0	0	0	0	Bacteria	Actinobacteria	Actinobacteria	Actinomycetales	Nocardiaceae	Rhodococcus	na
OTU15230	0	0	0	0	1	2	0	0	0	0	Bacteria	Proteobacteria	Betaproteobacteria	Methylophilales	Methylophilaceae	Methylotenera	na
OTU15231	0	0	0	0	0	4	0	0	0	0	Bacteria	Proteobacteria	Betaproteobacteria	Rhodocyclales	Rhodocyclaceae	Methyloversatilis	na
OTU152820	0	0	0	0	2	0	0	0	0	0	Bacteria	Proteobacteria	Alphaproteobacteria	Rhizobiales	Bradyrhizobiaceae	Afipia	na
OTU152823	2	0	0	0	0	0	0	0	0	0	Bacteria	Proteobacteria	Deltaproteobacteria	Desulfobacterales	Desulfobacteraceae	Desulfatiglans	na
OTU15291	0	0	1	0	3	0	0	0	0	0	Bacteria	Proteobacteria	Betaproteobacteria	Burkholderiales	Comamonadaceae	Variovorax	na
OTU1530	0	0	0	0	6	1	0	0	0	0	Bacteria	Verrucomicrobia	Opitutae	Opitutales	Opitutaceae	Opitutus	na
OTU15302	0	0	1	3	0	0	0	0	0	0	Bacteria	Verrucomicrobia	Opitutae	Opitutales	Opitutaceae	Opitutus	na
OTU15307	0	0	1	3	0	0	0	0	0	0	Bacteria	Proteobacteria	Alphaproteobacteria	Rhizobiales	Phyllobacteriaceae	Mesorhizobium	na
OTU15313	0	0	0	4	0	0	0	0	0	0	Bacteria	Actinobacteria	Actinobacteria	Solirubrobacterales	Conexibacteraceae	Conexibacter	na
OTU15354	0	0	2	0	0	0	0	0	0	0	Bacteria	Bacteroidetes	Sphingobacteriia	Sphingobacteriales	Chitinophagaceae	Sediminibacterium	na
OTU153577	2	0	0	0	0	0	0	0	0	0	Bacteria	candidate_division_WPS-2	WPS-2_genera_incertae_sedis	na	na	na	na
OTU153628	0	0	0	5	1	0	0	0	0	0	Bacteria	Proteobacteria	Alphaproteobacteria	Rhizobiales	Hyphomicrobiaceae	Hyphomicrobium	na
OTU15375	0	0	0	2	0	0	0	0	0	0	Bacteria	Proteobacteria	Gammaproteobacteria	Pseudomonadales	Pseudomonadaceae	Pseudomonas	na
OTU15401	0	0	0	2	0	0	0	0	0	0	Bacteria	Proteobacteria	Gammaproteobacteria	Pseudomonadales	Pseudomonadaceae	Pseudomonas	na
OTU154301	5	0	0	0	0	0	0	0	0	0	Bacteria	Omnitrophica	Omnitrophica_genera_incertae_sedis	na	na	na	na
OTU15460	0	0	0	2	0	0	0	0	0	0	Bacteria	Proteobacteria	Gammaproteobacteria	Pseudomonadales	Pseudomonadaceae	Pseudomonas	na
OTU154978	0	0	0	0	0	0	0	0	0	7	Bacteria	Proteobacteria	Betaproteobacteria	Rhodocyclales	Rhodocyclaceae	Azonexus	na
OTU15559	0	0	4	0	0	0	0	0	0	0	Bacteria	Proteobacteria	Betaproteobacteria	Rhodocyclales	Rhodocyclaceae	Zoogloea	na
OTU155732	0	0	0	0	0	0	0	0	2	0	Bacteria	Actinobacteria	Actinobacteria	Gaiellales	Gaiellaceae	Gaiella	na
OTU15598	20	23	0	0	0	0	0	0	0	0	Bacteria	Proteobacteria	Betaproteobacteria	Rhodocyclales	Rhodocyclaceae	Georgfuchsia	na
OTU156076	0	0	0	0	0	0	0	0	2	0	Bacteria	Proteobacteria	Betaproteobacteria	Burkholderiales	Oxalobacteraceae	Pseudoduganella	na
OTU156077	0	0	0	0	0	0	0	0	6	0	Bacteria	Cyanobacteria/Chloroplast	Chloroplast	Chloroplast	Streptophyta	na	na
OTU156082	0	0	0	0	2	0	0	0	0	0	Bacteria	Proteobacteria	Alphaproteobacteria	Rhizobiales	Phyllobacteriaceae	Mesorhizobium	na
OTU156083	0	0	0	0	0	0	0	0	5	0	Bacteria	Cyanobacteria/Chloroplast	Chloroplast	Chloroplast	Streptophyta	na	na
OTU156148	2	0	0	0	0	0	0	0	0	0	Bacteria	Planctomycetes	Planctomycetia	Planctomycetales	Planctomycetaceae	Thermogutta	na
OTU156480	0	0	0	0	0	0	0	0	0	3	Bacteria	Proteobacteria	Betaproteobacteria	Burkholderiales	Comamonadaceae	Acidovorax	na
OTU156649	0	0	0	2	1	0	0	0	0	0	Bacteria	Proteobacteria	Alphaproteobacteria	Rhizobiales	Hyphomicrobiaceae	Devosia	na
OTU156740	0	0	0	0	0	0	0	2	0	0	Bacteria	Chloroflexi	Anaerolineae	Anaerolineales	Anaerolineaceae	Longilinea	na
OTU15682	0	0	0	0	3	0	0	0	0	0	Bacteria	Proteobacteria	Betaproteobacteria	Burkholderiales	Comamonadaceae	Variovorax	na
OTU156855	0	0	0	0	0	0	0	0	0	2	Bacteria	Proteobacteria	Betaproteobacteria	Rhodocyclales	Rhodocyclaceae	Methyloversatilis	na
OTU156984	0	0	0	2	0	0	0	0	0	0	Bacteria	Proteobacteria	Alphaproteobacteria	Rhodobacterales	Rhodobacteraceae	Defluviimonas	na
OTU1570	0	0	8	0	0	0	0	0	0	0	Bacteria	Proteobacteria	Alphaproteobacteria	Rhizobiales	Rhodobiaceae	Parvibaculum	na
OTU15714	0	0	0	0	2	0	0	0	0	0	Bacteria	Verrucomicrobia	Opitutae	Opitutales	Opitutaceae	Opitutus	na
OTU157177	1	4	0	0	0	0	0	0	0	0	Bacteria	Proteobacteria	Gammaproteobacteria	Pseudomonadales	Pseudomonadaceae	Rhizobacter	na
OTU157179	0	3	0	0	0	0	0	0	0	0	Bacteria	Verrucomicrobia	Subdivision5	Subdivision5_genera_incertae_sedis	na	na	na
OTU157228	0	0	0	0	0	0	0	0	0	3	Bacteria	Spirochaetes	Spirochaetia	Spirochaetales	Leptospiraceae	Leptospira	na
OTU157239	0	0	0	0	0	0	0	0	0	9	Bacteria	Proteobacteria	Betaproteobacteria	Burkholderiales	Burkholderiales_incertae_sedis	Rubrivivax	na
OTU15742	0	0	0	0	2	0	0	0	0	0	Bacteria	Proteobacteria	Betaproteobacteria	Methylophilales	Methylophilaceae	Methylophilus	na
OTU157557	0	0	0	0	0	0	0	2	0	0	Bacteria	Proteobacteria	Betaproteobacteria	Nitrosomonadales	Nitrosomonadaceae	Nitrosospira	na
OTU1576	0	0	8	909	2	1	1	0	0	0	Bacteria	Proteobacteria	Alphaproteobacteria	Rhizobiales	Bradyrhizobiaceae	Afipia	na
OTU157864	0	0	0	0	0	2	0	0	0	0	Bacteria	Proteobacteria	Alphaproteobacteria	Caulobacterales	Caulobacteraceae	Caulobacter	na
OTU15787	0	0	0	0	0	2	0	0	0	0	Bacteria	Proteobacteria	Betaproteobacteria	Burkholderiales	Comamonadaceae	Acidovorax	na
OTU157928	0	0	0	0	0	0	0	0	0	5	Bacteria	Proteobacteria	Betaproteobacteria	Burkholderiales	Comamonadaceae	Acidovorax	na
OTU157933	0	0	0	0	0	0	0	0	2	0	Bacteria	Proteobacteria	Betaproteobacteria	Burkholderiales	Oxalobacteraceae	Massilia	na
OTU158026	0	0	0	2	0	0	0	0	0	0	Bacteria	Proteobacteria	Alphaproteobacteria	Rhizobiales	Hyphomicrobiaceae	Hyphomicrobium	na
OTU158109	0	0	0	58	2	0	0	0	0	0	Bacteria	Proteobacteria	Alphaproteobacteria	Rhizobiales	Bradyrhizobiaceae	Afipia	na
OTU158282	0	0	0	0	0	0	0	0	0	10	Bacteria	Proteobacteria	Alphaproteobacteria	Rhizobiales	Methylobacteriaceae	Methylobacterium	na
OTU158297	0	0	0	0	0	0	0	0	5	0	Bacteria	Acidobacteria	Acidobacteria_Gp6	Gp6	na	na	na
OTU158299	0	0	0	0	0	0	0	0	2	0	Bacteria	Actinobacteria	Actinobacteria	Solirubrobacterales	Conexibacteraceae	Conexibacter	na
OTU158310	0	0	0	0	0	0	0	0	6	0	Bacteria	Proteobacteria	Betaproteobacteria	Burkholderiales	Oxalobacteraceae	Massilia	na
OTU158313	3	1	0	0	0	0	0	0	0	0	Bacteria	Bacteroidetes	Sphingobacteriia	Sphingobacteriales	Chitinophagaceae	Terrimonas	na
OTU158507	0	0	0	2	0	0	0	0	0	0	Bacteria	Proteobacteria	Alphaproteobacteria	Rhizobiales	Bradyrhizobiaceae	Afipia	na
OTU158636	0	0	0	0	0	0	0	1	11	1	Bacteria	Proteobacteria	Alphaproteobacteria	Rhizobiales	Rhodobiaceae	Methyloceanibacter	na
OTU158687	0	0	0	0	0	0	0	1	0	5	Bacteria	Proteobacteria	Alphaproteobacteria	Sphingomonadales	Sphingomonadaceae	Sphingobium	na
OTU158979	0	0	0	2	0	0	0	0	0	0	Bacteria	Proteobacteria	Alphaproteobacteria	Rhizobiales	Hyphomicrobiaceae	Hyphomicrobium	na
OTU159076	0	0	0	0	0	0	0	2	0	0	Bacteria	Acidobacteria	Acidobacteria_Gp5	Gp5	na	na	na
OTU159084	0	0	0	0	0	0	0	0	0	8	Bacteria	Proteobacteria	Alphaproteobacteria	Sphingomonadales	Sphingomonadaceae	Blastomonas	na
OTU159110	0	0	0	0	0	0	0	0	2	0	Bacteria	Acidobacteria	Acidobacteria_Gp6	Gp6	na	na	na
OTU159315	0	0	0	2	0	0	0	0	0	0	Bacteria	Proteobacteria	Alphaproteobacteria	Rhizobiales	Hyphomicrobiaceae	Hyphomicrobium	na
OTU159425	0	3	0	0	0	0	0	0	0	0	Bacteria	Proteobacteria	Betaproteobacteria	Burkholderiales	Burkholderiales_incertae_sedis	Rubrivivax	na
OTU159481	0	0	0	2	0	0	0	0	0	0	Bacteria	Proteobacteria	Alphaproteobacteria	Caulobacterales	Caulobacteraceae	Phenylobacterium	na
OTU159853	0	0	0	0	0	0	0	0	3	0	Bacteria	Actinobacteria	Actinobacteria	Gaiellales	Gaiellaceae	Gaiella	na
OTU16	0	0	0	7	0	0	0	0	0	1	Bacteria	Actinobacteria	Actinobacteria	Actinomycetales	Mycobacteriaceae	Mycobacterium	na
OTU160	0	0	0	0	0	0	1	0	0	13	Bacteria	Proteobacteria	Betaproteobacteria	Burkholderiales	Comamonadaceae	Acidovorax	na
OTU160021	0	0	0	2	0	0	0	0	0	0	Bacteria	Proteobacteria	Alphaproteobacteria	Rhizobiales	Hyphomicrobiaceae	Hyphomicrobium	na
OTU160238	2	0	0	0	0	0	0	0	0	0	Bacteria	Acidobacteria	Acidobacteria_Gp6	Gp6	na	na	na
OTU160425	0	0	0	0	0	0	0	3	2	0	Bacteria	Acidobacteria	Acidobacteria_Gp6	Gp6	na	na	na
OTU16054	0	0	0	4	0	0	0	0	0	0	Bacteria	Actinobacteria	Actinobacteria	Solirubrobacterales	Solirubrobacteraceae	Solirubrobacter	na
OTU160906	1	2	0	0	0	0	0	1	0	0	Bacteria	Proteobacteria	Betaproteobacteria	Rhodocyclales	Rhodocyclaceae	Zoogloea	na
OTU161057	0	0	0	0	0	0	0	0	0	6	Bacteria	Proteobacteria	Betaproteobacteria	Rhodocyclales	Rhodocyclaceae	Methyloversatilis	na
OTU1611	0	0	0	0	2	0	0	0	0	0	Bacteria	Bacteroidetes	Sphingobacteriia	Sphingobacteriales	Sphingobacteriaceae	Pedobacter	na
OTU161213	3	1	0	0	0	0	0	0	0	0	Bacteria	Bacteroidetes	Bacteroidia	Bacteroidales	Prolixibacteraceae	Sunxiuqinia	na
OTU161216	1	2	0	0	0	0	0	0	0	0	Bacteria	Bacteroidetes	Bacteroidia	Bacteroidales	Prolixibacteraceae	Prolixibacter	na
OTU161279	0	0	0	0	0	0	0	0	2	27	Bacteria	Proteobacteria	Alphaproteobacteria	Sphingomonadales	Erythrobacteraceae	Erythrobacter	na
OTU161288	0	0	0	0	0	0	0	0	2	0	Bacteria	Planctomycetes	Planctomycetia	Planctomycetales	Planctomycetaceae	Pirellula	na
OTU161379	5	2	0	0	0	0	0	0	0	0	Bacteria	Proteobacteria	Betaproteobacteria	Rhodocyclales	Rhodocyclaceae	Dechloromonas	na
OTU161718	0	0	0	0	0	0	0	2	0	0	Bacteria	Bacteroidetes	Bacteroidia	Bacteroidales	Rikenellaceae	Mucinivorans	na
OTU161755	3	1	0	0	0	0	0	0	0	0	Bacteria	Latescibacteria	Latescibacteria_genera_incertae_sedis	na	na	na	na
OTU162071	0	0	0	0	0	0	0	0	1	21	Bacteria	Proteobacteria	Alphaproteobacteria	Sphingomonadales	Sphingomonadaceae	Sphingobium	na
OTU162124	0	0	0	0	2	0	0	0	0	0	Bacteria	Proteobacteria	Alphaproteobacteria	Rhizobiales	Bradyrhizobiaceae	Rhodopseudomonas	na
OTU162473	0	0	0	0	0	0	0	0	2	0	Bacteria	Bacteroidetes	Cytophagia	Cytophagales	Cytophagaceae	Adhaeribacter	na
OTU162475	0	0	0	0	0	0	0	0	4	0	Bacteria	Acidobacteria	Acidobacteria_Gp5	Gp5	na	na	na
OTU162476	0	0	0	0	0	0	0	0	2	0	Bacteria	Proteobacteria	Betaproteobacteria	Burkholderiales	Burkholderiaceae	Burkholderia	na
OTU162680	0	0	0	2	0	0	0	0	0	0	Bacteria	Proteobacteria	Alphaproteobacteria	Rhodobacterales	Rhodobacteraceae	Defluviimonas	na
OTU162747	0	0	0	2	0	0	0	0	0	0	Bacteria	Proteobacteria	Alphaproteobacteria	Rhizobiales	Hyphomicrobiaceae	Devosia	na
OTU16277	0	0	2	0	0	0	0	0	0	0	Bacteria	Proteobacteria	Betaproteobacteria	Burkholderiales	Burkholderiales_incertae_sedis	Methylibium	na
OTU162878	0	0	0	0	0	0	0	0	0	5	Bacteria	Proteobacteria	Alphaproteobacteria	Sphingomonadales	Sphingomonadaceae	Novosphingobium	na
OTU162891	0	0	0	0	0	0	0	0	2	0	Bacteria	Acidobacteria	Acidobacteria_Gp4	Aridibacter	na	na	na
OTU16306	0	0	0	2	1	0	0	0	0	0	Bacteria	Proteobacteria	Alphaproteobacteria	Rhizobiales	Bradyrhizobiaceae	Afipia	na
OTU163159	0	3	0	0	0	0	0	0	0	0	Bacteria	Chloroflexi	Anaerolineae	Anaerolineales	Anaerolineaceae	Levilinea	na
OTU163536	0	0	0	0	0	0	0	2	0	0	Bacteria	Proteobacteria	Deltaproteobacteria	Desulfuromonadales	Geobacteraceae	Geobacter	na
OTU163548	0	0	0	0	0	0	0	0	2	0	Bacteria	Proteobacteria	Deltaproteobacteria	Desulfuromonadales	Desulfuromonadaceae	Desulfuromonas	na
OTU163568	2	0	0	0	0	0	0	0	0	0	Bacteria	Proteobacteria	Deltaproteobacteria	Syntrophobacterales	Syntrophaceae	Syntrophus	na
OTU16382	0	0	0	0	2	0	0	0	0	0	Bacteria	Bacteroidetes	Sphingobacteriia	Sphingobacteriales	Sphingobacteriaceae	Mucilaginibacter	na
OTU164	0	0	0	0	3	0	0	0	0	0	Bacteria	Proteobacteria	Gammaproteobacteria	Pseudomonadales	Pseudomonadaceae	Pseudomonas	na
OTU164133	0	0	0	2	0	0	0	0	0	0	Bacteria	Proteobacteria	Alphaproteobacteria	Sphingomonadales	Sphingomonadaceae	Sphingopyxis	na
OTU164231	0	2	0	0	0	0	0	0	0	0	Bacteria	Proteobacteria	Gammaproteobacteria	Xanthomonadales	Xanthomonadaceae	Arenimonas	na
OTU164293	0	0	0	0	0	0	0	0	0	20	Bacteria	Proteobacteria	Alphaproteobacteria	Sphingomonadales	Sphingomonadaceae	Sphingomonas	na
OTU164301	0	0	0	0	0	0	0	0	2	0	Bacteria	Proteobacteria	Gammaproteobacteria	Xanthomonadales	Xanthomonadaceae	Dokdonella	na
OTU16438	0	0	0	3	0	0	0	0	0	0	Bacteria	Proteobacteria	Betaproteobacteria	Burkholderiales	Burkholderiales_incertae_sedis	Methylibium	na
OTU1645	0	0	0	6	1	0	0	0	0	0	Bacteria	Proteobacteria	Alphaproteobacteria	Rhizobiales	Bradyrhizobiaceae	Afipia	na
OTU1647	0	0	0	3	0	0	0	0	0	0	Bacteria	Proteobacteria	Betaproteobacteria	Burkholderiales	Burkholderiales_incertae_sedis	Methylibium	na
OTU166281	0	0	0	0	2	0	0	0	0	0	Bacteria	Proteobacteria	Alphaproteobacteria	Rhizobiales	Bradyrhizobiaceae	Afipia	na
OTU166394	2	0	0	0	0	0	0	0	0	0	Bacteria	Proteobacteria	Betaproteobacteria	Rhodocyclales	Rhodocyclaceae	Zoogloea	na
OTU166552	0	0	0	3	0	0	0	0	0	0	Bacteria	Proteobacteria	Alphaproteobacteria	Rhodobacterales	Rhodobacteraceae	Defluviimonas	na
OTU166662	0	0	0	5	0	0	0	0	0	0	Bacteria	Proteobacteria	Alphaproteobacteria	Rhizobiales	Bradyrhizobiaceae	Afipia	na
OTU166747	0	0	0	0	0	0	0	3	0	0	Bacteria	Proteobacteria	Betaproteobacteria	Rhodocyclales	Rhodocyclaceae	Zoogloea	na
OTU16675	0	0	2	1	0	0	0	0	0	0	Bacteria	Proteobacteria	Betaproteobacteria	Burkholderiales	Burkholderiales_incertae_sedis	Methylibium	na
OTU166757	0	0	0	0	0	0	0	0	3	0	Bacteria	Actinobacteria	Actinobacteria	Gaiellales	Gaiellaceae	Gaiella	na
OTU166774	0	0	0	0	0	0	0	0	8	0	Bacteria	Proteobacteria	Betaproteobacteria	Nitrosomonadales	Nitrosomonadaceae	Nitrosospira	na
OTU16686	0	0	0	0	0	7	0	0	0	0	Bacteria	Proteobacteria	Betaproteobacteria	Methylophilales	Methylophilaceae	Methylotenera	na
OTU167116	0	0	0	0	0	0	0	0	0	2	Bacteria	Proteobacteria	Deltaproteobacteria	Myxococcales	Haliangiaceae	Haliangium	na
OTU16729	0	0	0	0	2	0	0	0	0	0	Bacteria	Proteobacteria	Betaproteobacteria	Burkholderiales	Comamonadaceae	Variovorax	na
OTU167481	0	0	0	0	0	0	0	0	0	3	Bacteria	Proteobacteria	Gammaproteobacteria	Legionellales	Legionellaceae	Legionella	na
OTU16753	0	0	0	2	0	0	0	0	0	0	Bacteria	Proteobacteria	Gammaproteobacteria	Pseudomonadales	Pseudomonadaceae	Pseudomonas	na
OTU16773	0	0	0	0	2	0	0	0	0	0	Bacteria	Proteobacteria	Alphaproteobacteria	Rhizobiales	Phyllobacteriaceae	Mesorhizobium	na
OTU167779	2	1	0	0	0	0	0	0	0	0	Bacteria	Bacteroidetes	Sphingobacteriia	Sphingobacteriales	Chitinophagaceae	Parasegetibacter	na
OTU16778	0	0	0	0	0	11	0	0	0	5	Bacteria	Proteobacteria	Betaproteobacteria	Rhodocyclales	Rhodocyclaceae	Methyloversatilis	na
OTU168157	0	0	0	0	0	0	0	0	4	0	Bacteria	Proteobacteria	Betaproteobacteria	Burkholderiales	Burkholderiaceae	Chitinimonas	na
OTU168367	0	0	0	2	0	0	0	0	0	0	Bacteria	Proteobacteria	Alphaproteobacteria	Rhizobiales	Hyphomicrobiaceae	Devosia	na
OTU168475	0	0	0	0	0	0	0	2	1	0	Bacteria	Nitrospirae	Nitrospira	Nitrospirales	Nitrospiraceae	Thermodesulfovibrio	na
OTU168481	0	0	0	0	0	0	0	0	0	29	Bacteria	Proteobacteria	Alphaproteobacteria	Sphingomonadales	Sphingomonadaceae	Blastomonas	na
OTU168750	0	0	0	2	0	0	0	0	0	0	Bacteria	Proteobacteria	Alphaproteobacteria	Rhizobiales	Hyphomicrobiaceae	Hyphomicrobium	na
OTU168815	0	0	0	0	0	0	0	0	3	0	Bacteria	Actinobacteria	Actinobacteria	Actinomycetales	Propionibacteriaceae	Microlunatus	na
OTU168817	0	0	0	0	0	0	0	0	2	0	Bacteria	Proteobacteria	Alphaproteobacteria	Rhizobiales	Hyphomicrobiaceae	Rhodoplanes	na
OTU16893	0	0	0	0	2	0	0	0	0	0	Bacteria	Verrucomicrobia	Opitutae	Opitutales	Opitutaceae	Opitutus	na
OTU168993	0	0	0	2	0	0	0	0	0	0	Bacteria	Proteobacteria	Alphaproteobacteria	Rhizobiales	Bradyrhizobiaceae	Afipia	na
OTU16927	0	0	0	3	0	0	0	0	0	0	Bacteria	Proteobacteria	Betaproteobacteria	Burkholderiales	Burkholderiales_incertae_sedis	Methylibium	na
OTU16935	0	0	0	2	0	0	0	0	0	0	Bacteria	Proteobacteria	Betaproteobacteria	Burkholderiales	Burkholderiales_incertae_sedis	Methylibium	na
OTU16937	0	2	0	0	0	0	0	0	0	0	Bacteria	Proteobacteria	Betaproteobacteria	Burkholderiales	Oxalobacteraceae	Massilia	na
OTU169463	0	0	0	0	0	0	0	15	0	0	Bacteria	Proteobacteria	Betaproteobacteria	Burkholderiales	Burkholderiaceae	Burkholderia	na
OTU169591	0	0	0	0	0	0	0	0	0	4	Bacteria	Proteobacteria	Alphaproteobacteria	Rhizobiales	Methylobacteriaceae	Methylobacterium	na
OTU169595	0	1	0	0	0	0	0	0	0	5	Bacteria	Proteobacteria	Betaproteobacteria	Burkholderiales	Burkholderiales_incertae_sedis	Methylibium	na
OTU16963	0	0	0	0	0	0	2	0	0	0	Bacteria	Proteobacteria	Betaproteobacteria	Methylophilales	Methylophilaceae	Methylophilus	na
OTU16975	0	0	0	0	3	0	1	0	0	0	Bacteria	Proteobacteria	Betaproteobacteria	Burkholderiales	Comamonadaceae	Variovorax	na
OTU17	0	0	0	23	4	0	1	0	0	0	Bacteria	Actinobacteria	Actinobacteria	Actinomycetales	Nocardiaceae	Rhodococcus	na
OTU170172	0	0	0	4	0	0	0	0	0	0	Bacteria	Proteobacteria	Alphaproteobacteria	Rhodobacterales	Rhodobacteraceae	Defluviimonas	na
OTU17026	0	0	0	2	0	0	0	0	0	0	Bacteria	Proteobacteria	Alphaproteobacteria	Caulobacterales	Caulobacteraceae	Phenylobacterium	na
OTU17057	0	0	0	0	2	0	0	0	0	0	Bacteria	Actinobacteria	Actinobacteria	Actinomycetales	Nocardiaceae	Rhodococcus	na
OTU170600	0	0	0	0	0	0	0	0	0	3	Bacteria	Proteobacteria	Gammaproteobacteria	Chromatiales	Ectothiorhodospiraceae	Acidiferrobacter	na
OTU170602	1	0	0	0	0	0	0	0	2	11	Bacteria	Proteobacteria	Betaproteobacteria	Burkholderiales	Burkholderiales_incertae_sedis	Ideonella	na
OTU170606	0	0	0	0	0	0	0	0	6	0	Bacteria	Proteobacteria	Betaproteobacteria	Burkholderiales	Burkholderiaceae	Burkholderia	na
OTU170948	0	0	0	0	0	0	0	0	3	0	Bacteria	Firmicutes	Bacilli	Bacillales	Bacillaceae_1	Bacillus	na
OTU170951	13	3	0	0	0	0	0	0	0	0	Bacteria	Proteobacteria	Deltaproteobacteria	Syntrophobacterales	Syntrophaceae	Syntrophus	na
OTU171242	0	0	0	0	0	0	0	0	2	0	Bacteria	Planctomycetes	Planctomycetia	Planctomycetales	Planctomycetaceae	Blastopirellula	na
OTU171313	2	0	0	0	0	0	0	0	0	0	Bacteria	Proteobacteria	Gammaproteobacteria	Xanthomonadales	Sinobacteraceae	Povalibacter	na
OTU17136	0	0	0	0	0	0	0	0	4	0	Bacteria	Proteobacteria	Deltaproteobacteria	Desulfuromonadales	Geobacteraceae	Geoalkalibacter	na
OTU1714	0	0	0	0	39	0	0	0	0	0	Bacteria	Proteobacteria	Alphaproteobacteria	Rhizobiales	Bradyrhizobiaceae	Bradyrhizobium	na
OTU171570	0	0	0	0	0	0	0	0	0	4	Bacteria	Proteobacteria	Betaproteobacteria	Burkholderiales	Burkholderiales_incertae_sedis	Rubrivivax	na
OTU171627	2	0	0	0	0	0	0	0	3	1	Bacteria	Bacteroidetes	Sphingobacteriia	Sphingobacteriales	Chitinophagaceae	Terrimonas	na
OTU1720	0	0	0	0	2	0	0	0	0	0	Bacteria	Proteobacteria	Alphaproteobacteria	Caulobacterales	Caulobacteraceae	Phenylobacterium	na
OTU172033	0	0	0	2	0	0	0	0	0	0	Bacteria	Proteobacteria	Alphaproteobacteria	Rhizobiales	Hyphomicrobiaceae	Hyphomicrobium	na
OTU1722	0	0	5	1	20	0	1	0	0	0	Bacteria	Proteobacteria	Gammaproteobacteria	Pseudomonadales	Pseudomonadaceae	Pseudomonas	na
OTU17231	0	0	0	0	0	0	2	0	0	0	Bacteria	Proteobacteria	Betaproteobacteria	Methylophilales	Methylophilaceae	Methylophilus	na
OTU172889	0	0	0	0	0	0	0	0	0	3	Bacteria	Proteobacteria	Betaproteobacteria	Burkholderiales	Burkholderiales_incertae_sedis	Methylibium	na
OTU172896	0	0	0	0	0	0	0	0	0	10	Bacteria	Proteobacteria	Betaproteobacteria	Rhodocyclales	Rhodocyclaceae	Methyloversatilis	na
OTU172914	0	0	0	0	0	0	0	0	2	0	Bacteria	Planctomycetes	Planctomycetia	Planctomycetales	Planctomycetaceae	Blastopirellula	na
OTU173217	0	0	0	0	0	0	0	2	0	0	Bacteria	Proteobacteria	Deltaproteobacteria	Desulfuromonadales	Desulfuromonadaceae	Pelobacter	na
OTU173225	0	0	0	0	0	0	0	2	0	0	Bacteria	Acidobacteria	Acidobacteria_Gp15	Gp15	na	na	na
OTU173232	0	0	0	0	0	0	0	0	0	4	Bacteria	Bacteroidetes	Sphingobacteriia	Sphingobacteriales	Chitinophagaceae	Flavisolibacter	na
OTU173516	1	2	0	0	0	0	0	0	0	0	Bacteria	Bacteroidetes	Bacteroidia	Bacteroidales	Prolixibacteraceae	Mangrovibacterium	na
OTU173550	0	0	0	0	0	0	0	0	0	23	Bacteria	Proteobacteria	Alphaproteobacteria	Sphingomonadales	Sphingomonadaceae	Novosphingobium	na
OTU173718	0	0	0	2	0	0	0	0	0	0	Bacteria	Proteobacteria	Alphaproteobacteria	Rhizobiales	Hyphomicrobiaceae	Hyphomicrobium	na
OTU17377	0	0	0	0	2	0	0	0	0	0	Bacteria	Proteobacteria	Betaproteobacteria	Burkholderiales	Comamonadaceae	Variovorax	na
OTU173811	0	0	0	0	0	0	0	2	0	0	Bacteria	Planctomycetes	Planctomycetia	Planctomycetales	Planctomycetaceae	Gemmata	na
OTU1739	0	0	0	184	11	0	3	0	0	0	Bacteria	Proteobacteria	Alphaproteobacteria	Rhizobiales	Hyphomicrobiaceae	Hyphomicrobium	na
OTU173900	0	0	0	0	0	0	0	0	0	6	Bacteria	Proteobacteria	Alphaproteobacteria	Sphingomonadales	Sphingomonadaceae	Sphingobium	na
OTU173947	0	0	0	0	0	0	0	0	0	2	Bacteria	Acidobacteria	Acidobacteria_Gp22	Gp22	na	na	na
OTU17432	0	0	0	25	3	0	0	0	0	0	Bacteria	Proteobacteria	Alphaproteobacteria	Rhizobiales	Hyphomicrobiaceae	Hyphomicrobium	na
OTU17438	0	0	0	17	3	0	0	0	0	0	Bacteria	Proteobacteria	Alphaproteobacteria	Rhizobiales	Bradyrhizobiaceae	Afipia	na
OTU17451	0	0	0	0	0	0	0	2	0	0	Bacteria	Proteobacteria	Betaproteobacteria	Hydrogenophilales	Hydrogenophilaceae	Hydrogenophilus	na
OTU17467	4	7	0	0	0	0	0	0	0	0	Bacteria	Verrucomicrobia	Subdivision3	Subdivision3_genera_incertae_sedis	na	na	na
OTU17476	0	0	0	0	0	0	0	0	0	3	Bacteria	Verrucomicrobia	Subdivision3	Subdivision3_genera_incertae_sedis	na	na	na
OTU174987	0	0	0	0	0	0	0	0	0	11	Bacteria	Proteobacteria	Alphaproteobacteria	Rhodobacterales	Rhodobacteraceae	Defluviimonas	na
OTU175	0	0	0	7	3	1	1	0	0	0	Bacteria	Actinobacteria	Actinobacteria	Actinomycetales	Nocardiaceae	Rhodococcus	na
OTU175070	4	3	0	0	0	0	0	0	0	0	Bacteria	Bacteroidetes	Bacteroidia	Bacteroidales	Prolixibacteraceae	Meniscus	na
OTU175318	5	0	0	0	0	0	0	0	0	0	Bacteria	Proteobacteria	Deltaproteobacteria	Syntrophobacterales	Syntrophaceae	Syntrophus	na
OTU175592	1	5	0	0	0	0	0	0	0	0	Bacteria	Bacteroidetes	Bacteroidia	Bacteroidales	Prolixibacteraceae	Prolixibacter	na
OTU175623	0	0	0	0	0	0	0	1	2	0	Bacteria	Acidobacteria	Acidobacteria_Gp6	Gp6	na	na	na
OTU175624	0	0	0	0	0	0	0	2	0	0	Bacteria	Proteobacteria	Deltaproteobacteria	Desulfovibrionales	Desulfovibrionaceae	Desulfovibrio	na
OTU175630	0	0	0	0	0	0	0	0	0	3	Bacteria	Proteobacteria	Gammaproteobacteria	Legionellales	Coxiellaceae	Coxiella	na
OTU175704	0	0	0	0	0	0	0	0	0	22	Bacteria	Proteobacteria	Alphaproteobacteria	Sphingomonadales	Sphingomonadaceae	Sphingopyxis	na
OTU17615	0	0	0	0	4	0	0	0	0	0	Bacteria	Bacteroidetes	Sphingobacteriia	Sphingobacteriales	Sphingobacteriaceae	Nubsella	na
OTU17627	0	0	0	2	0	0	0	0	0	0	Bacteria	Proteobacteria	Betaproteobacteria	Burkholderiales	Burkholderiales_incertae_sedis	Methylibium	na
OTU176316	0	0	0	2	0	0	0	0	0	0	Bacteria	Proteobacteria	Alphaproteobacteria	Rhizobiales	Phyllobacteriaceae	Mesorhizobium	na
OTU176320	2	1	0	0	0	0	0	0	0	0	Bacteria	Chloroflexi	Anaerolineae	Anaerolineales	Anaerolineaceae	Ornatilinea	na
OTU176372	0	0	0	0	0	0	0	2	0	0	Bacteria	Proteobacteria	Betaproteobacteria	Burkholderiales	Burkholderiales_incertae_sedis	Thiobacter	na
OTU176404	5	0	0	0	0	0	0	0	0	0	Bacteria	Proteobacteria	Betaproteobacteria	Rhodocyclales	Rhodocyclaceae	Zoogloea	na
OTU176727	0	0	0	0	0	0	0	0	4	0	Bacteria	Proteobacteria	Betaproteobacteria	Burkholderiales	Oxalobacteraceae	Massilia	na
OTU17686	0	0	0	0	3	0	0	0	0	0	Bacteria	Proteobacteria	Alphaproteobacteria	Rhizobiales	Bradyrhizobiaceae	Bradyrhizobium	na
OTU176893	0	0	0	2	0	0	0	0	0	0	Bacteria	Proteobacteria	Alphaproteobacteria	Rhodobacterales	Rhodobacteraceae	Defluviimonas	na
OTU176927	0	0	0	0	0	0	0	4	0	0	Bacteria	Acidobacteria	Acidobacteria_Gp22	Gp22	na	na	na
OTU177006	0	2	0	0	0	0	0	0	0	0	Bacteria	Bacteroidetes	Flavobacteriia	Flavobacteriales	Flavobacteriaceae	Chryseobacterium	na
OTU17701	0	0	0	4	0	0	0	0	0	0	Bacteria	Proteobacteria	Betaproteobacteria	Burkholderiales	Burkholderiales_incertae_sedis	Methylibium	na
OTU17719	0	0	0	0	2	0	0	0	0	0	Bacteria	Proteobacteria	Betaproteobacteria	Burkholderiales	Comamonadaceae	Variovorax	na
OTU17730	0	0	5	0	0	0	0	0	0	0	Bacteria	Proteobacteria	Gammaproteobacteria	Pseudomonadales	Pseudomonadaceae	Pseudomonas	na
OTU17731	0	0	2	0	0	0	0	0	0	0	Bacteria	Proteobacteria	Betaproteobacteria	Rhodocyclales	Rhodocyclaceae	Zoogloea	na
OTU177328	0	2	0	0	0	0	0	0	2	0	Bacteria	Acidobacteria	Acidobacteria_Gp17	Gp17	na	na	na
OTU177380	0	0	0	0	0	0	0	0	2	0	Bacteria	Planctomycetes	Planctomycetia	Planctomycetales	Planctomycetaceae	Blastopirellula	na
OTU177381	0	0	0	0	0	0	0	0	3	0	Bacteria	Chloroflexi	Dehalococcoidia	Dehalococcoidales	Dehalococcoidaceae	Dehalococcoides	na
OTU177388	0	0	0	0	0	0	0	0	9	0	Bacteria	Proteobacteria	Alphaproteobacteria	Rhizobiales	Rhodobiaceae	Methyloceanibacter	na
OTU177395	2	0	0	0	0	0	0	0	0	0	Bacteria	Proteobacteria	Betaproteobacteria	Gallionellales	Gallionellaceae	Sideroxydans	na
OTU177702	0	2	0	0	0	0	0	0	1	0	Bacteria	Verrucomicrobia	Spartobacteria	Spartobacteria_genera_incertae_sedis	na	na	na
OTU177703	0	0	0	0	0	0	0	0	3	0	Bacteria	Acidobacteria	Acidobacteria_Gp6	Gp6	na	na	na
OTU177704	0	0	0	0	0	0	0	0	3	0	Bacteria	Bacteroidetes	Sphingobacteriia	Sphingobacteriales	Saprospiraceae	Lewinella	na
OTU177714	0	0	0	0	0	0	0	0	3	0	Bacteria	Proteobacteria	Alphaproteobacteria	Rhizobiales	Rhizobiales_incertae_sedis	Variibacter	na
OTU177986	0	0	0	0	0	0	0	0	0	3	Bacteria	Proteobacteria	Alphaproteobacteria	Sphingomonadales	Sphingomonadaceae	Sphingopyxis	na
OTU178029	0	0	0	0	0	0	0	0	0	4	Bacteria	Bacteroidetes	Sphingobacteriia	Sphingobacteriales	Chitinophagaceae	Flavisolibacter	na
OTU17818	0	0	5	0	0	0	0	0	0	0	Bacteria	Proteobacteria	Betaproteobacteria	Burkholderiales	Burkholderiales_incertae_sedis	Piscinibacter	na
OTU178185	0	0	0	4	0	0	0	0	0	0	Bacteria	Proteobacteria	Alphaproteobacteria	Rhizobiales	Hyphomicrobiaceae	Hyphomicrobium	na
OTU178367	0	0	0	0	0	0	0	0	3	0	Bacteria	Proteobacteria	Alphaproteobacteria	Rhizobiales	Hyphomicrobiaceae	Rhodoplanes	na
OTU17861	0	0	0	3	0	0	0	0	0	0	Bacteria	Proteobacteria	Betaproteobacteria	Burkholderiales	Burkholderiales_incertae_sedis	Methylibium	na
OTU178714	0	0	0	3	0	0	0	0	0	0	Bacteria	Proteobacteria	Alphaproteobacteria	Sphingomonadales	Sphingomonadaceae	Sphingopyxis	na
OTU179	0	0	0	5	0	0	0	0	0	0	Bacteria	Proteobacteria	Betaproteobacteria	Burkholderiales	Burkholderiales_incertae_sedis	Methylibium	na
OTU179149	2	1	0	0	0	0	0	0	0	0	Bacteria	Nitrospirae	Nitrospira	Nitrospirales	Nitrospiraceae	Thermodesulfovibrio	na
OTU179649	0	0	0	0	0	0	0	7	0	0	Bacteria	Acidobacteria	Acidobacteria_Gp22	Gp22	na	na	na
OTU180050	1	2	0	0	0	0	0	0	0	0	Bacteria	Bacteroidetes	Sphingobacteriia	Sphingobacteriales	Chitinophagaceae	Terrimonas	na
OTU180116	2	0	0	0	0	0	0	0	0	0	Bacteria	Planctomycetes	Planctomycetia	Planctomycetales	Planctomycetaceae	Thermogutta	na
OTU180435	0	0	0	0	0	0	0	0	0	135	Bacteria	Proteobacteria	Alphaproteobacteria	Sphingomonadales	Sphingomonadaceae	Blastomonas	na
OTU180721	0	0	0	0	0	0	0	0	0	2	Bacteria	Proteobacteria	Betaproteobacteria	Rhodocyclales	Rhodocyclaceae	Dechloromonas	na
OTU180722	0	0	0	0	0	0	0	0	1	9	Bacteria	Proteobacteria	Alphaproteobacteria	Sphingomonadales	Sphingomonadaceae	Sphingopyxis	na
OTU181	0	0	6	2	0	0	0	0	0	0	Bacteria	Proteobacteria	Betaproteobacteria	Burkholderiales	Burkholderiales_incertae_sedis	Aquabacterium	na
OTU1810	0	0	0	0	2	0	0	0	0	0	Bacteria	Proteobacteria	Alphaproteobacteria	Rhizobiales	Bradyrhizobiaceae	Bradyrhizobium	na
OTU181089	0	0	0	0	0	0	0	3	0	0	Bacteria	Proteobacteria	Betaproteobacteria	Rhodocyclales	Rhodocyclaceae	Thauera	na
OTU181105	0	0	0	0	0	0	0	0	2	0	Bacteria	Firmicutes	Clostridia	Clostridiales	Peptostreptococcaceae	Sporacetigenium	na
OTU181393	0	0	0	0	0	0	0	0	0	6	Bacteria	Proteobacteria	Betaproteobacteria	Rhodocyclales	Rhodocyclaceae	Methyloversatilis	na
OTU18147	0	0	0	3	0	0	0	0	0	1	Bacteria	Proteobacteria	Betaproteobacteria	Burkholderiales	Burkholderiales_incertae_sedis	Methylibium	na
OTU18151	0	0	0	2	0	0	0	0	0	0	Bacteria	Proteobacteria	Betaproteobacteria	Burkholderiales	Burkholderiales_incertae_sedis	Methylibium	na
OTU181707	0	0	0	0	0	0	0	0	0	2	Bacteria	Proteobacteria	Betaproteobacteria	Burkholderiales	Alcaligenaceae	Azohydromonas	na
OTU181713	0	0	0	0	0	0	0	0	2	0	Bacteria	Proteobacteria	Betaproteobacteria	Nitrosomonadales	Nitrosomonadaceae	Nitrosomonas	na
OTU18180	0	0	2	0	0	0	0	0	0	0	Bacteria	Proteobacteria	Betaproteobacteria	Burkholderiales	Burkholderiales_incertae_sedis	Piscinibacter	na
OTU181912	0	0	0	0	0	0	0	3	0	0	Bacteria	Bacteroidetes	Sphingobacteriia	Sphingobacteriales	Chitinophagaceae	Chitinophaga	na
OTU182011	0	0	0	0	0	0	0	1	2	0	Bacteria	Acidobacteria	Acidobacteria_Gp6	Gp6	na	na	na
OTU182308	0	0	0	0	0	0	0	0	0	3	Bacteria	Proteobacteria	Alphaproteobacteria	Rhizobiales	Bradyrhizobiaceae	Bradyrhizobium	na
OTU182519	0	0	0	0	0	0	0	2	0	0	Bacteria	Gemmatimonadetes	Gemmatimonadetes	Gemmatimonadales	Gemmatimonadaceae	Gemmatimonas	na
OTU182613	0	0	0	0	0	0	0	9	0	0	Bacteria	Nitrospirae	Nitrospira	Nitrospirales	Nitrospiraceae	Nitrospira	na
OTU182616	0	0	0	0	0	0	0	0	0	27	Bacteria	Proteobacteria	Alphaproteobacteria	Sphingomonadales	Sphingomonadaceae	Sandarakinorhabdus	na
OTU182631	0	0	0	0	0	0	0	0	2	0	Bacteria	Proteobacteria	Alphaproteobacteria	Rhodospirillales	Reyranella	na	na
OTU182643	0	0	0	0	0	0	0	0	3	0	Bacteria	Actinobacteria	Actinobacteria	Actinomycetales	Micrococcaceae	Arthrobacter	na
OTU182930	2	0	0	0	0	0	0	0	0	0	Bacteria	Proteobacteria	Deltaproteobacteria	Syntrophobacterales	Syntrophobacteraceae	Syntrophobacter	na
OTU182936	2	0	0	0	0	0	0	0	0	0	Bacteria	Proteobacteria	Betaproteobacteria	Burkholderiales	Burkholderiales_incertae_sedis	Methylibium	na
OTU18294	0	0	4	0	0	0	0	0	0	0	Bacteria	Proteobacteria	Betaproteobacteria	Rhodocyclales	Rhodocyclaceae	Zoogloea	na
OTU183	0	0	5	598	138	8	4	0	0	0	Bacteria	Actinobacteria	Actinobacteria	Actinomycetales	Nocardiaceae	Rhodococcus	na
OTU183291	0	0	0	0	0	0	0	4	0	0	Bacteria	Gemmatimonadetes	Gemmatimonadetes	Gemmatimonadales	Gemmatimonadaceae	Gemmatimonas	na
OTU18340	0	0	0	12	1	0	0	0	0	0	Bacteria	Proteobacteria	Betaproteobacteria	Burkholderiales	Burkholderiales_incertae_sedis	Methylibium	na
OTU183510	0	0	0	0	0	0	0	2	0	0	Bacteria	Acidobacteria	Acidobacteria_Gp6	Gp6	na	na	na
OTU183511	0	0	0	0	0	0	0	2	0	0	Bacteria	Proteobacteria	Deltaproteobacteria	Desulfovibrionales	Desulfovibrionaceae	Desulfovibrio	na
OTU18362	0	0	0	3	0	0	0	0	0	0	Bacteria	Actinobacteria	Actinobacteria	Solirubrobacterales	Conexibacteraceae	Conexibacter	na
OTU183626	0	0	0	0	0	0	0	0	4	0	Bacteria	Acidobacteria	Acidobacteria_Gp6	Gp6	na	na	na
OTU183638	0	0	0	0	0	0	0	0	3	0	Bacteria	Bacteroidetes	Cytophagia	Cytophagales	Cytophagaceae	Adhaeribacter	na
OTU183974	0	0	0	0	0	0	0	0	5	0	Bacteria	Proteobacteria	Alphaproteobacteria	Alphaproteobacteria_incertae_sedis	Geminicoccus	na	na
OTU184268	0	0	0	0	0	0	0	0	0	2	Bacteria	Proteobacteria	Betaproteobacteria	Burkholderiales	Comamonadaceae	Acidovorax	na
OTU184286	0	0	0	0	0	0	0	0	2	0	Bacteria	Firmicutes	Bacilli	Bacillales	Bacillaceae_1	Bacillus	na
OTU184471	0	0	0	0	0	0	0	0	0	11	Bacteria	Proteobacteria	Alphaproteobacteria	Sphingomonadales	Sphingomonadaceae	Sphingobium	na
OTU184550	0	2	0	0	0	0	0	0	0	0	Bacteria	Acidobacteria	Acidobacteria_Gp6	Gp6	na	na	na
OTU184602	0	0	0	0	0	0	0	0	2	0	Bacteria	Proteobacteria	Betaproteobacteria	Burkholderiales	Burkholderiaceae	Chitinimonas	na
OTU184609	3	1	0	0	0	0	0	0	2	0	Bacteria	Proteobacteria	Gammaproteobacteria	Xanthomonadales	Xanthomonadaceae	Arenimonas	na
OTU18483	0	0	0	2	0	0	0	0	0	0	Bacteria	Proteobacteria	Gammaproteobacteria	Pseudomonadales	Pseudomonadaceae	Pseudomonas	na
OTU184881	0	0	0	0	0	0	0	0	0	8	Bacteria	Proteobacteria	Alphaproteobacteria	Sphingomonadales	Sphingomonadaceae	Sphingopyxis	na
OTU1849	0	0	1	208	15	0	5	0	0	0	Bacteria	Proteobacteria	Alphaproteobacteria	Rhizobiales	Hyphomicrobiaceae	Hyphomicrobium	na
OTU185223	2	0	0	0	0	0	0	0	0	0	Bacteria	Acidobacteria	Holophagae	Holophagales	Holophagaceae	Geothrix	na
OTU185392	0	0	0	0	0	0	0	4	0	0	Bacteria	Planctomycetes	Planctomycetia	Planctomycetales	Planctomycetaceae	Thermogutta	na
OTU185396	0	0	0	0	0	0	0	7	0	0	Bacteria	Proteobacteria	Betaproteobacteria	Nitrosomonadales	Nitrosomonadaceae	Nitrosomonas	na
OTU185514	0	0	0	0	0	0	0	0	0	2	Bacteria	Proteobacteria	Betaproteobacteria	Rhodocyclales	Rhodocyclaceae	Methyloversatilis	na
OTU185694	0	0	0	0	0	0	0	2	0	0	Bacteria	Gemmatimonadetes	Gemmatimonadetes	Gemmatimonadales	Gemmatimonadaceae	Gemmatimonas	na
OTU185801	0	0	0	0	0	0	0	0	0	8	Bacteria	Proteobacteria	Alphaproteobacteria	Sphingomonadales	Sphingomonadaceae	Novosphingobium	na
OTU185810	0	0	0	0	0	0	0	0	4	0	Bacteria	Proteobacteria	Deltaproteobacteria	Desulfovibrionales	Desulfovibrionaceae	Desulfovibrio	na
OTU18605	0	0	3	0	0	0	0	0	0	0	Bacteria	Proteobacteria	Betaproteobacteria	Rhodocyclales	Rhodocyclaceae	Zoogloea	na
OTU186129	0	0	0	0	0	0	0	0	0	3	Bacteria	Proteobacteria	Betaproteobacteria	Rhodocyclales	Rhodocyclaceae	Dechloromonas	na
OTU186136	0	0	0	0	0	0	0	0	0	3	Bacteria	Proteobacteria	Betaproteobacteria	Burkholderiales	Comamonadaceae	Curvibacter	na
OTU186149	2	0	0	0	0	0	0	0	0	0	Bacteria	Firmicutes	Clostridia	Clostridiales	Clostridiaceae_1	Clostridium_sensu_stricto	na
OTU186492	4	10	0	0	0	0	0	0	0	0	Bacteria	Proteobacteria	Betaproteobacteria	Rhodocyclales	Rhodocyclaceae	Sulfuritalea	na
OTU186755	1	1	0	0	0	0	0	0	2	0	Bacteria	Acidobacteria	Acidobacteria_Gp22	Gp22	na	na	na
OTU18704	0	0	1	0	3	0	0	0	0	0	Bacteria	Proteobacteria	Betaproteobacteria	Burkholderiales	Comamonadaceae	Variovorax	na
OTU187108	0	0	0	0	0	0	0	0	2	0	Bacteria	Verrucomicrobia	Opitutae	Opitutales	Opitutaceae	Opitutus	na
OTU187131	0	0	0	0	0	0	0	0	0	56	Bacteria	Proteobacteria	Alphaproteobacteria	Rhizobiales	Methylobacteriaceae	Methylobacterium	na
OTU18719	0	0	0	0	2	0	0	0	0	0	Bacteria	Proteobacteria	Alphaproteobacteria	Rhizobiales	Phyllobacteriaceae	Aminobacter	na
OTU1873	0	0	0	4	0	0	0	0	0	0	Bacteria	Actinobacteria	Actinobacteria	Actinomycetales	Nocardiaceae	Rhodococcus	na
OTU187341	4	7	0	0	0	0	0	0	0	0	Bacteria	Proteobacteria	Gammaproteobacteria	Alteromonadales	Alteromonadaceae	Haliea	na
OTU1874	0	0	0	2	0	0	0	0	0	0	Bacteria	Actinobacteria	Actinobacteria	Actinomycetales	Nocardiaceae	Rhodococcus	na
OTU187730	0	0	0	0	0	0	0	0	2	0	Bacteria	Proteobacteria	Alphaproteobacteria	Rhizobiales	Hyphomicrobiaceae	Pedomicrobium	na
OTU187732	0	0	0	0	0	0	0	0	12	0	Bacteria	Actinobacteria	Actinobacteria	Actinomycetales	Micrococcaceae	Arthrobacter	na
OTU188008	0	0	0	0	0	0	0	1	0	2	Bacteria	Proteobacteria	Deltaproteobacteria	Bdellovibrionales	Bdellovibrionaceae	Vampirovibrio	na
OTU188013	0	0	0	0	0	0	0	0	2	0	Bacteria	Proteobacteria	Betaproteobacteria	Burkholderiales	Oxalobacteraceae	Massilia	na
OTU188015	0	0	0	0	0	0	0	0	5	0	Bacteria	Actinobacteria	Actinobacteria	Actinomycetales	Intrasporangiaceae	Terrabacter	na
OTU188020	0	0	0	0	0	0	0	1	6	0	Bacteria	Actinobacteria	Actinobacteria	Solirubrobacterales	Solirubrobacteraceae	Solirubrobacter	na
OTU188021	0	0	0	0	0	0	0	0	7	0	Bacteria	Cyanobacteria/Chloroplast	Cyanobacteria	Family_IX	GpIX	na	na
OTU18824	0	0	0	3	0	0	0	0	0	0	Bacteria	Proteobacteria	Alphaproteobacteria	Sphingomonadales	Sphingomonadaceae	Sphingopyxis	na
OTU188336	0	0	0	0	0	0	0	0	0	16	Bacteria	Proteobacteria	Alphaproteobacteria	Sphingomonadales	Sphingomonadaceae	Blastomonas	na
OTU188519	0	0	0	0	0	0	0	9	0	0	Bacteria	Proteobacteria	Betaproteobacteria	Burkholderiales	Burkholderiaceae	Burkholderia	na
OTU188632	0	0	0	0	0	0	0	0	0	7	Bacteria	Proteobacteria	Alphaproteobacteria	Sphingomonadales	Sphingomonadaceae	Sphingomonas	na
OTU188644	0	0	0	0	0	0	0	0	2	0	Bacteria	Acidobacteria	Acidobacteria_Gp11	Gp11	na	na	na
OTU188852	0	0	0	0	0	0	0	0	0	11	Bacteria	Planctomycetes	Phycisphaerae	Tepidisphaerales	Tepidisphaeraceae	Tepidisphaera	na
OTU18891	0	0	0	0	4	0	0	0	0	0	Bacteria	Proteobacteria	Alphaproteobacteria	Rhizobiales	Bradyrhizobiaceae	Bradyrhizobium	na
OTU188941	0	0	0	0	0	0	0	0	3	0	Bacteria	Proteobacteria	Betaproteobacteria	Burkholderiales	Oxalobacteraceae	Massilia	na
OTU189231	0	0	0	0	0	0	0	0	0	3	Bacteria	Bacteroidetes	Cytophagia	Cytophagales	Cytophagaceae	Cytophaga	na
OTU1893	0	0	0	21	1	0	0	0	0	0	Bacteria	Proteobacteria	Alphaproteobacteria	Rhizobiales	Hyphomicrobiaceae	Hyphomicrobium	na
OTU189510	0	0	0	0	0	0	0	0	1	75	Bacteria	Proteobacteria	Alphaproteobacteria	Sphingomonadales	Sphingomonadaceae	Novosphingobium	na
OTU189529	3	0	0	0	0	0	0	0	0	0	Bacteria	Bacteroidetes	Bacteroidia	Bacteroidales	Prolixibacteraceae	Sunxiuqinia	na
OTU189561	0	0	0	0	0	0	0	1	6	0	Bacteria	Acidobacteria	Acidobacteria_Gp6	Gp6	na	na	na
OTU189834	0	0	0	0	0	0	0	0	0	31	Bacteria	Proteobacteria	Betaproteobacteria	Rhodocyclales	Rhodocyclaceae	Methyloversatilis	na
OTU189847	0	0	0	0	0	0	0	4	6	0	Bacteria	Armatimonadetes	Chthonomonadetes	Chthonomonadales	Chthonomonadaceae	Chthonomonas/Armatimonadetes_gp3	na
OTU18986	0	0	0	0	2	0	0	0	0	0	Bacteria	Proteobacteria	Gammaproteobacteria	Pseudomonadales	Pseudomonadaceae	Pseudomonas	na
OTU19	0	0	0	0	2	0	0	0	0	0	Bacteria	Actinobacteria	Actinobacteria	Actinomycetales	Nocardiaceae	Rhodococcus	na
OTU190120	0	0	0	0	0	0	0	0	0	33	Bacteria	Proteobacteria	Betaproteobacteria	Rhodocyclales	Rhodocyclaceae	Methyloversatilis	na
OTU190424	0	0	0	0	0	0	0	0	2	0	Bacteria	Proteobacteria	Betaproteobacteria	Ferritrophicales	Ferritrophicaceae	Ferritrophicum	na
OTU1905	0	0	7	605	11	0	2	0	0	6	Bacteria	Proteobacteria	Alphaproteobacteria	Rhizobiales	Bradyrhizobiaceae	Afipia	na
OTU190715	0	0	0	0	0	0	0	0	0	4	Bacteria	Proteobacteria	Alphaproteobacteria	Sphingomonadales	Sphingomonadaceae	Novosphingobium	na
OTU191246	0	0	0	0	0	0	0	0	4	0	Bacteria	Acidobacteria	Acidobacteria_Gp18	Gp18	na	na	na
OTU191528	0	0	0	0	0	0	0	8	0	0	Bacteria	Acidobacteria	Acidobacteria_Gp6	Gp6	na	na	na
OTU191531	0	0	0	0	0	0	0	0	2	0	Bacteria	Actinobacteria	Actinobacteria	Gaiellales	Gaiellaceae	Gaiella	na
OTU191548	0	0	0	0	0	0	0	0	2	0	Bacteria	Proteobacteria	Alphaproteobacteria	Rhodospirillales	Acetobacteraceae	Roseomonas	na
OTU191596	2	1	0	0	0	0	0	0	0	0	Bacteria	Spirochaetes	Spirochaetia	Spirochaetales	Spirochaetaceae	Spirochaeta	na
OTU1916	0	0	0	2	0	0	0	0	0	0	Bacteria	Proteobacteria	Alphaproteobacteria	Rhodospirillales	Reyranella	na	na
OTU191849	0	0	0	0	0	0	0	0	0	5	Bacteria	Proteobacteria	Alphaproteobacteria	Sphingomonadales	Sphingomonadaceae	Sphingopyxis	na
OTU191869	1	0	0	0	0	0	0	0	0	2	Bacteria	Proteobacteria	Alphaproteobacteria	Sphingomonadales	Sphingomonadaceae	Sphingopyxis	na
OTU19188	0	0	0	0	2	0	0	0	0	0	Bacteria	Proteobacteria	Betaproteobacteria	Burkholderiales	Comamonadaceae	Variovorax	na
OTU192154	2	0	0	0	0	0	0	0	0	0	Bacteria	Firmicutes	Bacilli	Lactobacillales	Lactobacillaceae	Lactobacillus	na
OTU192274	0	0	0	2	0	0	0	0	0	0	Bacteria	Proteobacteria	Alphaproteobacteria	Rhodobacterales	Rhodobacteraceae	Defluviimonas	na
OTU19235	0	0	0	0	1	5	0	0	1	0	Bacteria	Actinobacteria	Actinobacteria	Actinomycetales	Nocardioidaceae	Nocardioides	na
OTU19236	0	0	0	0	0	3	0	0	0	0	Bacteria	Proteobacteria	Betaproteobacteria	Nitrosomonadales	Nitrosomonadaceae	Nitrosomonas	na
OTU1924	0	0	0	9	1	0	0	0	0	0	Bacteria	Proteobacteria	Alphaproteobacteria	Rhizobiales	Hyphomicrobiaceae	Hyphomicrobium	na
OTU192427	2	1	0	0	0	0	0	0	0	1	Bacteria	Firmicutes	Clostridia	Clostridiales	Lachnospiraceae	Clostridium_XlVa	na
OTU192473	0	0	0	0	0	0	0	0	0	3	Bacteria	Ignavibacteriae	Ignavibacteria	Ignavibacteriales	Ignavibacteriaceae	Melioribacter	na
OTU192770	0	0	0	0	0	0	0	0	5	0	Bacteria	Proteobacteria	Deltaproteobacteria	Desulfuromonadales	Desulfuromonadaceae	Pelobacter	na
OTU192956	0	0	0	0	0	0	0	52	0	0	Bacteria	Proteobacteria	Alphaproteobacteria	Rhodospirillales	Rhodospirillaceae	Oceanibaculum	na
OTU1930	0	0	0	0	2	0	0	0	0	0	Bacteria	Proteobacteria	Alphaproteobacteria	Rhizobiales	Bradyrhizobiaceae	Afipia	na
OTU193319	3	1	0	0	0	0	0	0	0	0	Bacteria	Proteobacteria	Deltaproteobacteria	Desulfuromonadales	Geobacteraceae	Geobacter	na
OTU193355	0	0	0	0	0	0	0	0	0	21	Bacteria	Proteobacteria	Alphaproteobacteria	Sphingomonadales	Sphingomonadaceae	Sandarakinorhabdus	na
OTU193366	0	0	0	0	0	0	0	0	5	0	Bacteria	Cyanobacteria/Chloroplast	Cyanobacteria	Family_I	GpI	na	na
OTU1934	0	0	0	4	1	0	0	0	0	0	Bacteria	Proteobacteria	Alphaproteobacteria	Rhizobiales	Bradyrhizobiaceae	Afipia	na
OTU193617	0	0	0	0	0	0	0	0	2	0	Bacteria	Acidobacteria	Acidobacteria_Gp4	Aridibacter	na	na	na
OTU193934	0	6	0	0	0	0	0	1	1	1	Bacteria	Proteobacteria	Alphaproteobacteria	Rhizobiales	Xanthobacteraceae	Labrys	na
OTU193991	0	0	0	0	0	0	0	0	3	0	Bacteria	Proteobacteria	Betaproteobacteria	Nitrosomonadales	Nitrosomonadaceae	Nitrosospira	na
OTU19403	0	0	0	2	0	0	0	0	0	0	Bacteria	Proteobacteria	Gammaproteobacteria	Pseudomonadales	Pseudomonadaceae	Pseudomonas	na
OTU194279	6	1	0	0	0	0	0	0	0	0	Bacteria	Nitrospirae	Nitrospira	Nitrospirales	Nitrospiraceae	Thermodesulfovibrio	na
OTU194557	0	0	0	0	0	0	0	0	0	3	Bacteria	Proteobacteria	Betaproteobacteria	Rhodocyclales	Rhodocyclaceae	Azoarcus	na
OTU19456	0	0	0	0	2	0	0	0	0	0	Bacteria	Actinobacteria	Actinobacteria	Actinomycetales	Micrococcaceae	Arthrobacter	na
OTU194562	0	0	0	0	0	0	0	0	11	0	Bacteria	Proteobacteria	Betaproteobacteria	Burkholderiales	Oxalobacteraceae	Massilia	na
OTU194571	2	0	0	0	0	0	0	0	0	0	Bacteria	Bacteroidetes	Sphingobacteriia	Sphingobacteriales	Sphingobacteriaceae	Mucilaginibacter	na
OTU194573	22	9	0	0	0	0	0	0	0	0	Bacteria	Proteobacteria	Betaproteobacteria	Hydrogenophilales	Hydrogenophilaceae	Thiobacillus	na
OTU194878	0	0	0	0	1	0	0	0	0	12	Bacteria	Proteobacteria	Alphaproteobacteria	Sphingomonadales	Sphingomonadaceae	Sphingobium	na
OTU194889	0	0	0	0	0	0	0	0	4	0	Bacteria	Proteobacteria	Betaproteobacteria	Burkholderiales	Burkholderiaceae	Burkholderia	na
OTU195	0	0	5	303	259	17	52	0	2	1	Bacteria	Actinobacteria	Actinobacteria	Actinomycetales	Nocardiaceae	Rhodococcus	na
OTU195093	0	0	0	0	0	0	0	0	0	19	Bacteria	Proteobacteria	Alphaproteobacteria	Rhizobiales	Methylobacteriaceae	Methylobacterium	na
OTU195118	0	2	0	0	0	0	0	0	0	0	Bacteria	Proteobacteria	Gammaproteobacteria	Legionellales	Coxiellaceae	Coxiella	na
OTU195154	0	0	0	0	0	0	0	0	0	19	Bacteria	Proteobacteria	Alphaproteobacteria	Rhizobiales	Methylobacteriaceae	Methylobacterium	na
OTU195156	0	0	0	0	0	0	0	0	0	2	Bacteria	Bacteroidetes	Sphingobacteriia	Sphingobacteriales	Chitinophagaceae	Flavisolibacter	na
OTU195160	0	0	0	0	0	0	0	1	0	2	Bacteria	Proteobacteria	Alphaproteobacteria	Rhodospirillales	Rhodospirillaceae	Azospirillum	na
OTU195182	1	2	0	0	0	0	0	0	0	0	Bacteria	Verrucomicrobia	Subdivision5	Subdivision5_genera_incertae_sedis	na	na	na
OTU19542	0	0	0	0	0	0	4	0	0	0	Bacteria	Proteobacteria	Betaproteobacteria	Burkholderiales	Comamonadaceae	Comamonas	na
OTU195675	0	0	0	0	0	0	0	0	0	2	Bacteria	Proteobacteria	Alphaproteobacteria	Caulobacterales	Caulobacteraceae	Brevundimonas	na
OTU196178	0	0	0	0	0	0	0	6	0	0	Bacteria	Proteobacteria	Deltaproteobacteria	Desulfuromonadales	Geobacteraceae	Geobacter	na
OTU196279	0	0	0	0	0	0	0	0	0	2	Bacteria	Proteobacteria	Betaproteobacteria	Burkholderiales	Burkholderiales_incertae_sedis	Ideonella	na
OTU19636	0	0	0	0	2	0	0	0	0	0	Bacteria	Bacteroidetes	Sphingobacteriia	Sphingobacteriales	Sphingobacteriaceae	Mucilaginibacter	na
OTU196515	0	0	0	0	0	0	0	0	0	2	Bacteria	Proteobacteria	Deltaproteobacteria	Myxococcales	Sandaracinaceae	Sandaracinus	na
OTU196521	0	0	0	0	0	0	0	0	2	0	Bacteria	Acidobacteria	Acidobacteria_Gp4	Gp4	na	na	na
OTU196523	0	0	0	0	0	0	0	0	4	0	Bacteria	Gemmatimonadetes	Gemmatimonadetes	Gemmatimonadales	Gemmatimonadaceae	Gemmatimonas	na
OTU196735	0	0	0	0	0	0	0	0	0	2	Bacteria	Proteobacteria	Alphaproteobacteria	Sphingomonadales	Sphingomonadaceae	Blastomonas	na
OTU196767	0	0	0	0	0	0	0	0	0	4	Bacteria	Proteobacteria	Alphaproteobacteria	Sphingomonadales	Sphingomonadaceae	Sphingobium	na
OTU196779	0	0	0	0	0	0	0	0	2	0	Bacteria	Cyanobacteria/Chloroplast	Cyanobacteria	Family_XII	GpXII	na	na
OTU196794	0	0	0	0	0	0	0	0	2	0	Bacteria	Candidatus_Saccharibacteria	Saccharibacteria_genera_incertae_sedis	na	na	na	na
OTU196802	9	3	0	0	0	0	0	0	0	0	Bacteria	Proteobacteria	Deltaproteobacteria	Syntrophorhabdaceae	Syntrophorhabdus	na	na
OTU19685	0	0	0	2	0	0	0	0	0	0	Bacteria	Actinobacteria	Actinobacteria	Solirubrobacterales	Conexibacteraceae	Conexibacter	na
OTU196896	0	4	0	0	0	0	0	0	0	1	Bacteria	Proteobacteria	Alphaproteobacteria	Caulobacterales	Caulobacteraceae	Phenylobacterium	na
OTU19716	0	0	0	0	0	0	0	0	7	0	Bacteria	Acidobacteria	Acidobacteria_Gp6	Gp6	na	na	na
OTU197328	4	0	0	0	0	0	0	0	0	0	Bacteria	Proteobacteria	Deltaproteobacteria	Syntrophobacterales	Syntrophobacteraceae	Syntrophobacter	na
OTU197353	0	0	0	0	0	0	0	1	0	47	Bacteria	Proteobacteria	Alphaproteobacteria	Sphingomonadales	Sphingomonadaceae	Sphingopyxis	na
OTU19738	0	0	0	0	2	0	0	0	0	0	Bacteria	Bacteroidetes	Flavobacteriia	Flavobacteriales	Flavobacteriaceae	Flavobacterium	na
OTU19740	0	0	0	7	0	0	0	0	0	0	Bacteria	Proteobacteria	Betaproteobacteria	Burkholderiales	Burkholderiales_incertae_sedis	Methylibium	na
OTU197509	0	0	0	0	0	0	0	0	0	6	Bacteria	Proteobacteria	Alphaproteobacteria	Sphingomonadales	Sphingomonadaceae	Blastomonas	na
OTU197512	0	0	0	0	0	0	0	0	5	0	Bacteria	Acidobacteria	Acidobacteria_Gp22	Gp22	na	na	na
OTU197521	0	0	0	0	0	0	0	0	5	0	Bacteria	Acidobacteria	Acidobacteria_Gp6	Gp6	na	na	na
OTU197544	0	0	0	0	0	0	0	0	3	0	Bacteria	Actinobacteria	Actinobacteria	Gaiellales	Gaiellaceae	Gaiella	na
OTU197583	2	0	0	0	0	0	0	0	0	0	Bacteria	Proteobacteria	Deltaproteobacteria	Desulfuromonadales	Geobacteraceae	Geobacter	na
OTU19768	0	0	0	3	0	0	0	0	0	0	Bacteria	Proteobacteria	Gammaproteobacteria	Pseudomonadales	Pseudomonadaceae	Pseudomonas	na
OTU19809	0	0	0	0	0	0	3	0	0	0	Bacteria	Proteobacteria	Betaproteobacteria	Burkholderiales	Comamonadaceae	Comamonas	na
OTU198387	0	0	0	0	0	0	0	0	2	0	Bacteria	Proteobacteria	Alphaproteobacteria	Rhizobiales	Rhodobiaceae	Methyloceanibacter	na
OTU198391	0	0	0	0	0	0	0	0	2	0	Bacteria	Cyanobacteria/Chloroplast	Chloroplast	Chloroplast	Bacillariophyta	na	na
OTU198393	2	0	0	0	0	0	0	0	0	0	Bacteria	Proteobacteria	Gammaproteobacteria	Alteromonadales	Alteromonadaceae	Haliea	na
OTU198891	0	0	0	0	0	0	0	0	4	0	Bacteria	Actinobacteria	Actinobacteria	Gaiellales	Gaiellaceae	Gaiella	na
OTU198892	0	0	0	0	0	0	0	0	2	0	Bacteria	Bacteroidetes	Sphingobacteriia	Sphingobacteriales	Chitinophagaceae	Terrimonas	na
OTU19908	2	1	0	0	0	0	0	0	0	0	Bacteria	Proteobacteria	Deltaproteobacteria	Syntrophobacterales	Syntrophaceae	Syntrophus	na
OTU199161	0	0	0	0	0	0	0	0	0	3	Bacteria	Proteobacteria	Betaproteobacteria	Rhodocyclales	Rhodocyclaceae	Methyloversatilis	na
OTU1992	0	0	0	0	2	0	0	0	0	0	Bacteria	Proteobacteria	Alphaproteobacteria	Rhizobiales	Bradyrhizobiaceae	Bradyrhizobium	na
OTU199326	0	0	0	0	0	0	0	3	0	1	Bacteria	Gemmatimonadetes	Gemmatimonadetes	Gemmatimonadales	Gemmatimonadaceae	Gemmatimonas	na
OTU199412	0	0	0	0	0	0	0	0	3	0	Bacteria	Nitrospirae	Nitrospira	Nitrospirales	Nitrospiraceae	Thermodesulfovibrio	na
OTU19956	0	0	0	2	0	0	0	0	0	0	Bacteria	Proteobacteria	Gammaproteobacteria	Pseudomonadales	Pseudomonadaceae	Pseudomonas	na
OTU199709	0	0	0	0	0	0	0	0	0	35	Bacteria	Proteobacteria	Alphaproteobacteria	Sphingomonadales	Sphingomonadaceae	Sphingobium	na
OTU199755	0	0	0	0	0	0	0	0	2	0	Bacteria	Acidobacteria	Acidobacteria_Gp6	Gp6	na	na	na
OTU1999	0	0	0	2	0	0	0	0	0	0	Bacteria	Proteobacteria	Alphaproteobacteria	Rhizobiales	Bradyrhizobiaceae	Bradyrhizobium	na
OTU19997	0	0	0	2	0	0	0	0	0	0	Bacteria	Proteobacteria	Betaproteobacteria	Burkholderiales	Burkholderiales_incertae_sedis	Methylibium	na
OTU199990	0	2	0	0	0	0	0	0	0	0	Bacteria	Planctomycetes	Phycisphaerae	Phycisphaerales	Phycisphaeraceae	Phycisphaera	na
OTU20	0	0	0	0	2	1	0	0	0	0	Bacteria	Proteobacteria	Alphaproteobacteria	Rhizobiales	Bradyrhizobiaceae	Bradyrhizobium	na
OTU200	0	0	20	1	0	0	0	0	0	12	Bacteria	Proteobacteria	Betaproteobacteria	Burkholderiales	Burkholderiales_incertae_sedis	Aquabacterium	na
OTU200019	2	0	0	0	0	0	0	0	0	0	Bacteria	Proteobacteria	Deltaproteobacteria	Syntrophobacterales	Syntrophaceae	Syntrophus	na
OTU200060	0	0	0	45	0	1	0	0	0	0	Bacteria	Proteobacteria	Alphaproteobacteria	Rhizobiales	Bradyrhizobiaceae	Afipia	na
OTU200281	0	0	0	0	0	0	0	0	0	2	Bacteria	Bacteroidetes	Sphingobacteriia	Sphingobacteriales	Chitinophagaceae	Flavisolibacter	na
OTU20043	0	0	0	2	0	0	0	0	0	0	Bacteria	Proteobacteria	Alphaproteobacteria	Rhizobiales	Bradyrhizobiaceae	Afipia	na
OTU200547	0	0	0	0	0	0	0	0	2	0	Bacteria	Actinobacteria	Actinobacteria	Gaiellales	Gaiellaceae	Gaiella	na
OTU200550	4	1	0	0	0	0	0	0	0	0	Bacteria	Bacteroidetes	Bacteroidia	Bacteroidales	Prolixibacteraceae	Mariniphaga	na
OTU200762	0	0	0	0	0	0	0	0	0	3	Bacteria	Bacteroidetes	Sphingobacteriia	Sphingobacteriales	Chitinophagaceae	Flavisolibacter	na
OTU200980	2	1	0	0	0	0	0	0	0	0	Bacteria	Proteobacteria	Deltaproteobacteria	Syntrophobacterales	Syntrophaceae	Syntrophus	na
OTU201273	0	1	0	0	0	0	0	0	4	0	Bacteria	Proteobacteria	Deltaproteobacteria	Desulfuromonadales	Geobacteraceae	Geobacter	na
OTU20197	0	0	0	0	2	0	0	0	0	0	Bacteria	Proteobacteria	Betaproteobacteria	Burkholderiales	Comamonadaceae	Variovorax	na
OTU202053	2	0	0	0	0	0	0	0	0	0	Bacteria	Proteobacteria	Alphaproteobacteria	Rhizobiales	Hyphomicrobiaceae	Rhodoplanes	na
OTU20212	2	0	0	0	0	0	0	0	0	0	Bacteria	Nitrospirae	Nitrospira	Nitrospirales	Nitrospiraceae	Nitrospira	na
OTU20218	0	0	0	0	3	0	0	0	0	0	Bacteria	Proteobacteria	Betaproteobacteria	Burkholderiales	Comamonadaceae	Variovorax	na
OTU202304	0	0	0	0	0	0	0	0	2	0	Bacteria	Planctomycetes	Planctomycetia	Planctomycetales	Planctomycetaceae	Zavarzinella	na
OTU202315	2	2	0	0	0	0	0	0	0	0	Bacteria	Verrucomicrobia	Subdivision5	Subdivision5_genera_incertae_sedis	na	na	na
OTU202545	0	0	0	0	0	0	0	0	0	2	Bacteria	Proteobacteria	Alphaproteobacteria	Sphingomonadales	Sphingomonadaceae	Sphingobium	na
OTU202554	0	0	0	0	0	0	0	0	2	0	Bacteria	Proteobacteria	Alphaproteobacteria	Sphingomonadales	Sphingomonadaceae	Sphingomonas	na
OTU20276	7	2	0	0	0	0	0	0	0	0	Bacteria	Acidobacteria	Acidobacteria_Gp6	Gp6	na	na	na
OTU202815	0	0	0	0	0	0	0	0	2	0	Bacteria	Proteobacteria	Deltaproteobacteria	Desulfuromonadales	Geobacteraceae	Geoalkalibacter	na
OTU203	0	0	2	86	28	1	2	0	0	0	Bacteria	Actinobacteria	Actinobacteria	Actinomycetales	Nocardiaceae	Rhodococcus	na
OTU203005	1	2	0	0	0	0	0	0	0	0	Bacteria	Ignavibacteriae	Ignavibacteria	Ignavibacteriales	Ignavibacteriaceae	Ignavibacterium	na
OTU203012	3	1	0	0	0	0	0	0	0	0	Bacteria	Proteobacteria	Deltaproteobacteria	Syntrophobacterales	Syntrophaceae	Desulfobacca	na
OTU203044	0	0	0	0	0	0	0	30	0	0	Bacteria	Acidobacteria	Acidobacteria_Gp3	Gp3	na	na	na
OTU203058	0	0	0	0	0	0	0	0	5	0	Bacteria	Firmicutes	Bacilli	Bacillales	Planococcaceae	Sporosarcina	na
OTU203360	0	0	0	0	0	0	0	0	2	0	Bacteria	Acidobacteria	Acidobacteria_Gp3	Gp3	na	na	na
OTU203608	0	0	0	0	0	0	0	0	2	0	Bacteria	Acidobacteria	Acidobacteria_Gp6	Gp6	na	na	na
OTU203620	4	1	0	0	0	0	0	0	0	0	Bacteria	Proteobacteria	Betaproteobacteria	Nitrosomonadales	Nitrosomonadaceae	Nitrosospira	na
OTU203832	0	0	0	0	0	0	1	0	0	10	Bacteria	Proteobacteria	Betaproteobacteria	Burkholderiales	Comamonadaceae	Acidovorax	na
OTU203834	0	0	0	0	0	0	0	2	1	0	Bacteria	Proteobacteria	Deltaproteobacteria	Desulfuromonadales	Geobacteraceae	Geobacter	na
OTU204090	0	0	0	0	0	0	0	0	4	0	Bacteria	Proteobacteria	Deltaproteobacteria	Desulfovibrionales	Desulfovibrionaceae	Desulfovibrio	na
OTU204091	0	0	0	0	0	0	0	0	3	0	Bacteria	Actinobacteria	Actinobacteria	Gaiellales	Gaiellaceae	Gaiella	na
OTU20435	0	0	2	12	0	0	0	0	2	1	Bacteria	Proteobacteria	Betaproteobacteria	Burkholderiales	Burkholderiales_incertae_sedis	Methylibium	na
OTU204553	0	0	0	0	0	0	0	6	1	0	Bacteria	Proteobacteria	Betaproteobacteria	Sulfuricellales	Sulfuricellaceae	Sulfuriferula	na
OTU204563	0	0	0	0	0	0	0	0	2	0	Bacteria	Proteobacteria	Alphaproteobacteria	Rhizobiales	Beijerinckiaceae	Chelatococcus	na
OTU20457	10	6	0	0	0	0	0	0	0	0	Bacteria	Proteobacteria	Deltaproteobacteria	Syntrophobacterales	Syntrophaceae	Syntrophus	na
OTU204766	0	2	0	0	0	0	0	0	0	0	Bacteria	Verrucomicrobia	Opitutae	Puniceicoccales	Puniceicoccaceae	Cerasicoccus	na
OTU204801	0	0	0	0	0	0	0	0	2	0	Bacteria	Proteobacteria	Deltaproteobacteria	Desulfuromonadales	Geobacteraceae	Geobacter	na
OTU204802	0	0	0	0	0	0	0	0	5	0	Bacteria	Proteobacteria	Deltaproteobacteria	Desulfovibrionales	Desulfovibrionaceae	Desulfovibrio	na
OTU204814	2	0	0	0	0	0	0	0	0	0	Bacteria	Verrucomicrobia	Subdivision5	Subdivision5_genera_incertae_sedis	na	na	na
OTU205	0	0	0	39	13	0	0	0	0	0	Bacteria	Proteobacteria	Gammaproteobacteria	Pseudomonadales	Pseudomonadaceae	Pseudomonas	na
OTU205047	0	0	0	0	0	0	0	6	0	0	Bacteria	Acidobacteria	Acidobacteria_Gp5	Gp5	na	na	na
OTU205057	0	0	0	0	0	0	0	0	2	0	Bacteria	Actinobacteria	Actinobacteria	Solirubrobacterales	Solirubrobacteraceae	Solirubrobacter	na
OTU205200	0	0	0	0	0	0	0	5	0	0	Bacteria	Proteobacteria	Alphaproteobacteria	Rhodospirillales	Rhodospirillaceae	Azospirillum	na
OTU205291	0	0	0	0	0	0	0	0	0	4	Bacteria	Proteobacteria	Gammaproteobacteria	Chromatiales	Ectothiorhodospiraceae	Ectothiorhodospira	na
OTU205422	0	0	0	2	0	0	0	0	0	0	Bacteria	Proteobacteria	Alphaproteobacteria	Rhodobacterales	Rhodobacteraceae	Defluviimonas	na
OTU205538	0	0	0	0	0	0	0	0	2	0	Bacteria	Actinobacteria	Actinobacteria	Acidimicrobiales	Acidimicrobiaceae	Ilumatobacter	na
OTU205539	2	0	0	0	0	0	0	0	0	0	Bacteria	Proteobacteria	Deltaproteobacteria	Desulfobacterales	Desulfobacteraceae	Desulfatitalea	na
OTU205547	2	1	0	0	0	0	0	0	0	0	Bacteria	Planctomycetes	Planctomycetia	Planctomycetales	Planctomycetaceae	Gimesia	na
OTU205678	0	0	0	0	0	0	0	2	0	0	Bacteria	Acidobacteria	Acidobacteria_Gp6	Gp6	na	na	na
OTU20577	0	0	2	0	0	0	0	0	0	0	Bacteria	Proteobacteria	Betaproteobacteria	Rhodocyclales	Rhodocyclaceae	Zoogloea	na
OTU205774	0	0	0	0	0	0	0	0	4	0	Bacteria	Proteobacteria	Betaproteobacteria	Burkholderiales	Burkholderiales_incertae_sedis	Thiobacter	na
OTU205781	2	0	0	0	0	0	0	0	0	0	Bacteria	Actinobacteria	Actinobacteria	Actinomycetales	Micrococcaceae	Arthrobacter	na
OTU20589	0	0	0	0	0	0	7	0	0	0	Bacteria	Proteobacteria	Betaproteobacteria	Burkholderiales	Comamonadaceae	Comamonas	na
OTU20629	0	0	0	6	0	0	0	0	0	0	Bacteria	Actinobacteria	Actinobacteria	Actinomycetales	Nocardioidaceae	Nocardioides	na
OTU20631	0	0	0	3	0	0	0	0	0	0	Bacteria	Proteobacteria	Betaproteobacteria	Burkholderiales	Burkholderiales_incertae_sedis	Methylibium	na
OTU206363	0	0	0	0	0	0	0	2	0	0	Bacteria	Proteobacteria	Betaproteobacteria	Ferritrophicales	Ferritrophicaceae	Ferritrophicum	na
OTU206463	0	0	0	0	0	0	0	0	2	0	Bacteria	Actinobacteria	Actinobacteria	Actinomycetales	Propionibacteriaceae	Microlunatus	na
OTU206693	5	5	0	0	0	0	0	0	0	0	Bacteria	Ignavibacteriae	Ignavibacteria	Ignavibacteriales	Ignavibacteriaceae	Ignavibacterium	na
OTU206726	0	0	0	0	0	0	0	3	0	0	Bacteria	Acidobacteria	Acidobacteria_Gp3	Gp3	na	na	na
OTU206748	6	0	0	0	0	0	0	0	0	0	Bacteria	Caldiserica	Caldisericia	Caldisericales	Caldisericaceae	Caldisericum	na
OTU206970	0	0	0	0	0	0	0	0	0	4	Bacteria	Proteobacteria	Betaproteobacteria	Rhodocyclales	Rhodocyclaceae	Methyloversatilis	na
OTU206976	0	0	0	0	0	0	0	0	0	2	Bacteria	Acidobacteria	Acidobacteria_Gp21	Gp21	na	na	na
OTU207164	0	0	0	0	0	0	0	2	0	0	Bacteria	Proteobacteria	Betaproteobacteria	Rhodocyclales	Rhodocyclaceae	Zoogloea	na
OTU207170	0	0	0	0	0	0	0	0	0	4	Bacteria	Proteobacteria	Deltaproteobacteria	Desulfobacterales	Desulfobacteraceae	Desulfatiglans	na
OTU207399	0	0	0	0	0	0	0	0	0	3	Bacteria	Proteobacteria	Betaproteobacteria	Rhodocyclales	Rhodocyclaceae	Dechloromonas	na
OTU207443	0	2	0	0	0	0	0	0	0	0	Bacteria	Verrucomicrobia	Spartobacteria	Spartobacteria_genera_incertae_sedis	na	na	na
OTU207562	0	0	0	0	0	0	0	0	0	3	Bacteria	Proteobacteria	Gammaproteobacteria	Legionellales	Coxiellaceae	Coxiella	na
OTU207625	0	0	0	0	0	0	0	0	0	2	Bacteria	Proteobacteria	Betaproteobacteria	Rhodocyclales	Rhodocyclaceae	Methyloversatilis	na
OTU207630	0	0	0	0	0	0	0	0	2	0	Bacteria	Bacteroidetes	Sphingobacteriia	Sphingobacteriales	Saprospiraceae	Lewinella	na
OTU20782	0	0	3	0	0	0	0	0	0	0	Bacteria	Bacteroidetes	Flavobacteriia	Flavobacteriales	Flavobacteriaceae	Flavobacterium	na
OTU207867	0	0	0	0	0	0	0	0	0	2	Bacteria	Proteobacteria	Alphaproteobacteria	Sphingomonadales	Sphingomonadaceae	Sphingobium	na
OTU207937	0	0	0	0	0	0	0	0	0	3	Bacteria	Proteobacteria	Betaproteobacteria	Burkholderiales	Burkholderiales_incertae_sedis	Rubrivivax	na
OTU208056	0	0	0	0	0	0	0	0	2	0	Bacteria	Proteobacteria	Betaproteobacteria	Burkholderiales	Burkholderiaceae	Burkholderia	na
OTU208087	0	0	0	0	0	0	0	0	0	2	Bacteria	Proteobacteria	Betaproteobacteria	Burkholderiales	Comamonadaceae	Acidovorax	na
OTU208088	0	0	0	0	0	0	0	0	0	2	Bacteria	Proteobacteria	Betaproteobacteria	Burkholderiales	Comamonadaceae	Acidovorax	na
OTU208094	0	0	0	0	0	0	0	0	2	0	Bacteria	Verrucomicrobia	Subdivision3	Subdivision3_genera_incertae_sedis	na	na	na
OTU208386	0	0	0	0	0	0	0	0	0	7	Bacteria	Actinobacteria	Actinobacteria	Actinomycetales	Microbacteriaceae	Herbiconiux	na
OTU208395	0	0	0	0	0	0	0	0	3	0	Bacteria	Acidobacteria	Acidobacteria_Gp6	Gp6	na	na	na
OTU208598	0	5	0	0	0	0	0	0	0	0	Bacteria	Bacteroidetes	Bacteroidia	Bacteroidales	Prolixibacteraceae	Prolixibacter	na
OTU208627	0	0	0	0	0	0	0	0	2	0	Bacteria	Acidobacteria	Acidobacteria_Gp11	Gp11	na	na	na
OTU208628	0	0	0	0	0	0	0	0	2	0	Bacteria	Proteobacteria	Betaproteobacteria	Burkholderiales	Oxalobacteraceae	Massilia	na
OTU208640	1	2	0	0	0	0	0	0	0	0	Bacteria	Proteobacteria	Alphaproteobacteria	Rhodospirillales	Rhodospirillaceae	Dongia	na
OTU208643	2	0	0	0	0	0	0	0	0	0	Bacteria	Proteobacteria	Gammaproteobacteria	Xanthomonadales	Xanthomonadaceae	Dyella	na
OTU2088	0	0	0	2	0	0	0	0	0	0	Bacteria	Proteobacteria	Alphaproteobacteria	Caulobacterales	Caulobacteraceae	Phenylobacterium	na
OTU208840	0	0	0	0	0	0	0	0	0	3	Bacteria	Proteobacteria	Betaproteobacteria	Rhodocyclales	Rhodocyclaceae	Methyloversatilis	na
OTU208853	4	0	0	0	0	0	0	0	0	0	Bacteria	Proteobacteria	Deltaproteobacteria	Syntrophobacterales	Syntrophaceae	Syntrophus	na
OTU209178	0	0	0	0	0	0	0	2	0	0	Bacteria	Nitrospirae	Nitrospira	Nitrospirales	Nitrospiraceae	Nitrospira	na
OTU20919	2	3	0	0	0	0	0	0	0	0	Bacteria	Proteobacteria	Deltaproteobacteria	Desulfobacterales	Desulfobacteraceae	Desulfatiglans	na
OTU209489	0	0	0	0	0	0	0	2	0	0	Bacteria	Gemmatimonadetes	Gemmatimonadetes	Gemmatimonadales	Gemmatimonadaceae	Gemmatimonas	na
OTU209495	0	0	0	0	0	0	0	0	0	2	Bacteria	Proteobacteria	Alphaproteobacteria	Sphingomonadales	Sphingomonadaceae	Sphingopyxis	na
OTU209509	0	0	0	0	0	0	0	0	3	0	Bacteria	Acidobacteria	Acidobacteria_Gp6	Gp6	na	na	na
OTU209511	0	0	0	0	0	0	0	0	3	0	Bacteria	Acidobacteria	Acidobacteria_Gp6	Gp6	na	na	na
OTU209683	0	1	0	0	0	0	0	0	2	0	Bacteria	Bacteroidetes	Sphingobacteriia	Sphingobacteriales	Chitinophagaceae	Ferruginibacter	na
OTU209741	0	0	0	0	0	0	0	0	2	0	Bacteria	Proteobacteria	Alphaproteobacteria	Rhizobiales	Beijerinckiaceae	Chelatococcus	na
OTU20987	0	0	0	2	0	0	0	0	0	0	Bacteria	Proteobacteria	Betaproteobacteria	Burkholderiales	Burkholderiales_incertae_sedis	Methylibium	na
OTU21014	0	0	0	0	0	0	0	2	0	0	Bacteria	Proteobacteria	Deltaproteobacteria	Desulfovibrionales	Desulfovibrionaceae	Desulfovibrio	na
OTU210167	0	0	0	0	0	0	0	0	0	7	Bacteria	Proteobacteria	Alphaproteobacteria	Sphingomonadales	Sphingomonadaceae	Sphingopyxis	na
OTU210173	0	0	0	0	0	0	0	0	2	0	Bacteria	Verrucomicrobia	Subdivision3	Subdivision3_genera_incertae_sedis	na	na	na
OTU210176	0	0	0	0	0	0	0	0	2	0	Bacteria	Acidobacteria	Acidobacteria_Gp6	Gp6	na	na	na
OTU210402	0	0	0	0	0	0	0	0	0	8	Bacteria	Proteobacteria	Alphaproteobacteria	Sphingomonadales	Sphingomonadaceae	Novosphingobium	na
OTU210405	0	0	0	0	0	0	0	0	2	0	Bacteria	Bacteroidetes	Sphingobacteriia	Sphingobacteriales	Chitinophagaceae	Parasegetibacter	na
OTU210406	0	0	0	0	0	0	0	0	2	0	Bacteria	Acidobacteria	Acidobacteria_Gp6	Gp6	na	na	na
OTU21047	0	0	0	0	4	0	0	0	0	0	Bacteria	Proteobacteria	Betaproteobacteria	Burkholderiales	Comamonadaceae	Variovorax	na
OTU210559	0	0	0	0	0	0	0	8	0	0	Bacteria	Proteobacteria	Betaproteobacteria	Burkholderiales	Burkholderiaceae	Cupriavidus	na
OTU210637	0	0	0	0	0	0	0	0	0	6	Bacteria	Planctomycetes	Planctomycetia	Planctomycetales	Planctomycetaceae	Planctomicrobium	na
OTU210777	0	0	0	0	0	0	0	5	0	0	Bacteria	Bacteroidetes	Sphingobacteriia	Sphingobacteriales	Saprospiraceae	Lewinella	na
OTU210787	0	0	0	0	0	0	0	0	0	13	Bacteria	Proteobacteria	Alphaproteobacteria	Sphingomonadales	Sphingomonadaceae	Sphingopyxis	na
OTU210974	0	2	0	0	0	0	0	0	0	0	Bacteria	Proteobacteria	Gammaproteobacteria	Gammaproteobacteria_incertae_sedis	Plasticicumulans	na	na
OTU211001	0	0	0	0	0	0	0	4	0	0	Bacteria	Proteobacteria	Betaproteobacteria	Burkholderiales	Burkholderiales_incertae_sedis	Thiobacter	na
OTU211002	0	0	0	0	0	0	0	2	0	0	Bacteria	Acidobacteria	Acidobacteria_Gp2	Gp2	na	na	na
OTU211010	0	0	0	0	0	0	0	0	2	0	Bacteria	Proteobacteria	Alphaproteobacteria	Rhodospirillales	Rhodospirillaceae	Novispirillum	na
OTU211202	2	1	0	0	0	0	0	0	0	0	Bacteria	Proteobacteria	Gammaproteobacteria	Xanthomonadales	Sinobacteraceae	Povalibacter	na
OTU211228	0	0	0	0	0	0	0	0	0	2	Bacteria	Proteobacteria	Gammaproteobacteria	Pseudomonadales	Pseudomonadaceae	Rhizobacter	na
OTU211229	0	0	0	0	0	0	0	2	12	0	Bacteria	Acidobacteria	Acidobacteria_Gp4	Gp4	na	na	na
OTU211237	0	0	0	0	0	0	0	0	2	0	Bacteria	Acidobacteria	Acidobacteria_Gp6	Gp6	na	na	na
OTU211274	0	0	0	0	0	0	0	0	3	0	Bacteria	Acidobacteria	Acidobacteria_Gp6	Gp6	na	na	na
OTU211461	0	0	0	0	0	0	0	2	0	0	Bacteria	Armatimonadetes	Armatimonadetes_gp4	na	na	na	na
OTU211462	0	0	0	0	0	0	0	2	0	0	Bacteria	Proteobacteria	Betaproteobacteria	Burkholderiales	Burkholderiaceae	Chitinimonas	na
OTU211467	0	0	0	0	0	0	0	0	0	8	Bacteria	Proteobacteria	Betaproteobacteria	Rhodocyclales	Rhodocyclaceae	Dechloromonas	na
OTU211480	0	0	0	0	0	0	0	0	3	0	Bacteria	Proteobacteria	Betaproteobacteria	Ferritrophicales	Ferritrophicaceae	Ferritrophicum	na
OTU211673	0	0	0	0	0	0	0	0	0	14	Bacteria	Proteobacteria	Alphaproteobacteria	Sphingomonadales	Sphingomonadaceae	Sphingomonas	na
OTU211675	0	0	0	0	0	0	0	0	0	2	Bacteria	Acidobacteria	Acidobacteria_Gp4	Aridibacter	na	na	na
OTU211681	0	0	0	0	0	0	0	0	4	1	Bacteria	Nitrospirae	Nitrospira	Nitrospirales	Nitrospiraceae	Nitrospira	na
OTU211903	0	0	0	0	0	0	0	0	0	3	Bacteria	Proteobacteria	Alphaproteobacteria	Sphingomonadales	Sphingomonadaceae	Sphingobium	na
OTU211907	0	0	0	0	0	0	0	0	3	0	Bacteria	Proteobacteria	Betaproteobacteria	Gallionellales	Gallionellaceae	Sideroxydans	na
OTU211909	0	0	0	0	0	0	0	1	3	0	Bacteria	Gemmatimonadetes	Gemmatimonadetes	Gemmatimonadales	Gemmatimonadaceae	Gemmatimonas	na
OTU212	0	0	0	5	2	0	0	0	0	0	Bacteria	Actinobacteria	Actinobacteria	Actinomycetales	Nocardiaceae	Rhodococcus	na
OTU21223	0	0	0	2	0	0	0	0	0	0	Bacteria	Proteobacteria	Betaproteobacteria	Burkholderiales	Burkholderiales_incertae_sedis	Methylibium	na
OTU212290	0	0	0	0	0	0	0	0	0	3	Bacteria	Proteobacteria	Alphaproteobacteria	Caulobacterales	Caulobacteraceae	Brevundimonas	na
OTU212293	0	0	0	0	0	0	0	0	2	0	Bacteria	Actinobacteria	Actinobacteria	Solirubrobacterales	Solirubrobacteraceae	Solirubrobacter	na
OTU21230	0	0	2	0	0	0	0	0	0	0	Bacteria	Proteobacteria	Gammaproteobacteria	Pseudomonadales	Pseudomonadaceae	Pseudomonas	na
OTU212463	3	1	0	0	0	0	0	0	0	0	Bacteria	Bacteroidetes	Bacteroidia	Bacteroidales	Prolixibacteraceae	Sunxiuqinia	na
OTU212475	0	0	0	0	0	0	0	10	0	0	Bacteria	Gemmatimonadetes	Gemmatimonadetes	Gemmatimonadales	Gemmatimonadaceae	Gemmatimonas	na
OTU212480	0	0	0	0	0	0	0	0	0	2	Bacteria	Proteobacteria	Alphaproteobacteria	Sphingomonadales	Sphingomonadaceae	Sphingopyxis	na
OTU21260	0	0	0	0	2	0	0	0	0	0	Bacteria	Bacteroidetes	Flavobacteriia	Flavobacteriales	Flavobacteriaceae	Flavobacterium	na
OTU212673	0	0	0	0	0	0	0	0	11	0	Bacteria	Proteobacteria	Alphaproteobacteria	Rhizobiales	Hyphomicrobiaceae	Rhodoplanes	na
OTU212689	0	0	0	0	0	0	0	3	0	0	Bacteria	Proteobacteria	Betaproteobacteria	Burkholderiales	Burkholderiales_incertae_sedis	Thiobacter	na
OTU212692	0	0	0	0	0	0	0	0	3	0	Bacteria	Bacteroidetes	Sphingobacteriia	Sphingobacteriales	Sphingobacteriaceae	Pedobacter	na
OTU212704	2	0	0	0	0	0	0	0	0	0	Bacteria	Latescibacteria	Latescibacteria_genera_incertae_sedis	na	na	na	na
OTU212735	2	0	0	0	0	0	0	0	0	0	Bacteria	Proteobacteria	Deltaproteobacteria	Desulfuromonadales	Geobacteraceae	Geobacter	na
OTU213144	0	0	0	0	0	0	0	0	7	0	Bacteria	Acidobacteria	Acidobacteria_Gp6	Gp6	na	na	na
OTU213365	0	0	0	0	0	0	0	7	0	0	Bacteria	Proteobacteria	Betaproteobacteria	Burkholderiales	Burkholderiales_incertae_sedis	Thiobacter	na
OTU21340	0	0	0	0	0	0	2	0	0	0	Bacteria	Proteobacteria	Betaproteobacteria	Burkholderiales	Comamonadaceae	Comamonas	na
OTU213564	0	2	0	0	0	0	0	0	0	0	Bacteria	Proteobacteria	Betaproteobacteria	Burkholderiales	Burkholderiaceae	Burkholderia	na
OTU213653	0	3	0	0	0	0	0	0	0	0	Bacteria	Gemmatimonadetes	Gemmatimonadetes	Gemmatimonadales	Gemmatimonadaceae	Gemmatimonas	na
OTU213789	0	0	0	0	0	0	0	0	2	0	Bacteria	Actinobacteria	Actinobacteria	Acidimicrobiales	Iamiaceae	Iamia	na
OTU213980	0	0	0	0	0	0	0	2	0	0	Bacteria	Acidobacteria	Acidobacteria_Gp9	Gp9	na	na	na
OTU214065	0	0	0	0	0	0	0	0	0	2	Bacteria	Proteobacteria	Gammaproteobacteria	Legionellales	Coxiellaceae	Coxiella	na
OTU214112	0	0	0	0	0	0	0	2	0	0	Bacteria	candidate_division_WPS-1	WPS-1_genera_incertae_sedis	na	na	na	na
OTU214201	0	0	0	0	0	0	0	0	2	0	Bacteria	Actinobacteria	Actinobacteria	Gaiellales	Gaiellaceae	Gaiella	na
OTU214456	0	0	0	0	0	0	0	3	0	0	Bacteria	Acidobacteria	Acidobacteria_Gp1	Gp1	na	na	na
OTU214458	0	0	0	0	0	0	0	0	0	40	Bacteria	Proteobacteria	Betaproteobacteria	Burkholderiales	Comamonadaceae	Acidovorax	na
OTU21458	0	0	0	0	2	0	0	0	0	5	Bacteria	Proteobacteria	Alphaproteobacteria	Rhizobiales	Methylobacteriaceae	Methylobacterium	na
OTU214664	0	0	0	0	0	0	0	0	3	0	Bacteria	Latescibacteria	Latescibacteria_genera_incertae_sedis	na	na	na	na
OTU214665	0	0	0	0	0	0	0	0	2	0	Bacteria	Actinobacteria	Actinobacteria	Gaiellales	Gaiellaceae	Gaiella	na
OTU214857	0	0	0	0	0	0	0	0	3	0	Bacteria	Proteobacteria	Alphaproteobacteria	Rhizobiales	Rhizobiaceae	Rhizobium	na
OTU215	0	0	7	8	116	16	58	0	2	0	Bacteria	Proteobacteria	Gammaproteobacteria	Pseudomonadales	Pseudomonadaceae	Pseudomonas	na
OTU215024	0	0	0	0	0	0	0	0	0	22	Bacteria	Proteobacteria	Betaproteobacteria	Rhodocyclales	Rhodocyclaceae	Methyloversatilis	na
OTU215026	0	0	0	0	0	0	0	0	0	3	Bacteria	Proteobacteria	Alphaproteobacteria	Sphingomonadales	Sphingomonadaceae	Sphingopyxis	na
OTU215032	0	0	0	0	0	0	0	0	3	0	Bacteria	Proteobacteria	Deltaproteobacteria	Desulfuromonadales	Geobacteraceae	Geobacter	na
OTU215035	0	0	0	0	0	0	0	0	2	0	Bacteria	Bacteroidetes	Cytophagia	Cytophagales	Ohtaekwangia	na	na
OTU215203	0	0	0	0	0	0	0	0	0	2	Bacteria	Proteobacteria	Alphaproteobacteria	Sphingomonadales	Sphingomonadaceae	Sphingobium	na
OTU215204	0	0	0	0	0	0	0	0	0	2	Bacteria	Proteobacteria	Alphaproteobacteria	Sphingomonadales	Sphingomonadaceae	Sphingobium	na
OTU215372	1	3	0	0	0	0	0	0	0	0	Bacteria	Bacteroidetes	Bacteroidia	Bacteroidales	Prolixibacteraceae	Sunxiuqinia	na
OTU215386	0	0	0	0	0	0	0	4	0	0	Bacteria	Gemmatimonadetes	Gemmatimonadetes	Gemmatimonadales	Gemmatimonadaceae	Gemmatimonas	na
OTU21545	2	0	0	0	0	0	0	0	0	0	Bacteria	Proteobacteria	Deltaproteobacteria	Desulfuromonadales	Geobacteraceae	Geobacter	na
OTU21556	0	0	0	0	2	0	0	0	1	0	Bacteria	Proteobacteria	Alphaproteobacteria	Caulobacterales	Caulobacteraceae	Phenylobacterium	na
OTU215591	10	3	0	0	0	0	0	0	0	0	Bacteria	Proteobacteria	Deltaproteobacteria	Syntrophobacterales	Syntrophobacteraceae	Syntrophobacter	na
OTU215773	0	0	0	0	0	0	0	0	0	3	Bacteria	Proteobacteria	Alphaproteobacteria	Rhizobiales	Methylobacteriaceae	Methylobacterium	na
OTU215799	0	0	0	0	0	0	0	0	2	0	Bacteria	Actinobacteria	Actinobacteria	Actinomycetales	Pseudonocardiaceae	Pseudonocardia	na
OTU2160	0	0	0	88	64	3	7	0	0	1	Bacteria	Actinobacteria	Actinobacteria	Actinomycetales	Nocardiaceae	Rhodococcus	na
OTU2162	0	0	0	3	0	0	0	0	0	0	Bacteria	Proteobacteria	Alphaproteobacteria	Rhizobiales	Hyphomicrobiaceae	Devosia	na
OTU216235	0	0	0	0	0	0	0	0	9	0	Bacteria	Bacteroidetes	Sphingobacteriia	Sphingobacteriales	Chitinophagaceae	Terrimonas	na
OTU216236	0	0	0	0	0	0	0	1	5	0	Bacteria	Acidobacteria	Acidobacteria_Gp6	Gp6	na	na	na
OTU21624	0	0	0	0	2	0	0	0	0	0	Bacteria	Proteobacteria	Gammaproteobacteria	Pseudomonadales	Pseudomonadaceae	Rhizobacter	na
OTU2168	0	0	0	2	0	0	0	0	0	0	Bacteria	Proteobacteria	Alphaproteobacteria	Rhodospirillales	Reyranella	na	na
OTU216951	0	0	0	0	2	0	0	0	0	0	Bacteria	Verrucomicrobia	Opitutae	Opitutales	Opitutaceae	Opitutus	na
OTU216956	0	0	0	0	0	0	0	0	2	0	Bacteria	Verrucomicrobia	Subdivision3	Subdivision3_genera_incertae_sedis	na	na	na
OTU216984	0	0	0	0	0	0	0	0	3	0	Bacteria	Verrucomicrobia	Spartobacteria	Terrimicrobium	na	na	na
OTU2170	0	0	3	0	0	0	0	0	0	2	Bacteria	Cyanobacteria/Chloroplast	Chloroplast	Chloroplast	Streptophyta	na	na
OTU217169	0	2	0	0	0	0	0	0	0	0	Bacteria	Cyanobacteria/Chloroplast	Chloroplast	Chloroplast	Bacillariophyta	na	na
OTU217214	0	0	0	0	0	0	0	0	8	0	Bacteria	Cyanobacteria/Chloroplast	Cyanobacteria	Family_XII	GpXII	na	na
OTU217215	0	0	0	0	0	0	0	0	2	0	Bacteria	Proteobacteria	Betaproteobacteria	Nitrosomonadales	Nitrosomonadaceae	Nitrosospira	na
OTU217221	2	0	0	0	0	0	0	0	0	0	Bacteria	Bacteroidetes	Sphingobacteriia	Sphingobacteriales	Sphingobacteriaceae	Mucilaginibacter	na
OTU21731	0	0	0	2	0	0	0	0	0	0	Bacteria	Proteobacteria	Betaproteobacteria	Burkholderiales	Burkholderiales_incertae_sedis	Methylibium	na
OTU217401	0	0	0	0	0	0	0	0	5	0	Bacteria	Planctomycetes	Phycisphaerae	Phycisphaerales	Phycisphaeraceae	Phycisphaera	na
OTU217578	0	2	0	0	0	0	0	0	0	0	Bacteria	candidate_division_WPS-1	WPS-1_genera_incertae_sedis	na	na	na	na
OTU217593	0	0	0	0	0	0	0	3	0	0	Bacteria	Proteobacteria	Alphaproteobacteria	Rhodospirillales	Rhodospirillaceae	Oceanibaculum	na
OTU217701	0	0	0	0	0	0	0	2	0	0	Bacteria	Acidobacteria	Acidobacteria_Gp22	Gp22	na	na	na
OTU217754	0	0	0	0	0	0	0	2	0	0	Bacteria	Acidobacteria	Acidobacteria_Gp3	Gp3	na	na	na
OTU21786	2	2	0	0	0	0	0	0	0	0	Bacteria	Proteobacteria	Deltaproteobacteria	Desulfobacterales	Desulfobacteraceae	Desulfatiglans	na
OTU217876	0	0	0	0	0	0	0	0	0	4	Bacteria	Bacteroidetes	Sphingobacteriia	Sphingobacteriales	Chitinophagaceae	Sediminibacterium	na
OTU217878	0	0	0	0	0	0	0	2	0	0	Bacteria	Nitrospirae	Nitrospira	Nitrospirales	Nitrospiraceae	Nitrospira	na
OTU217956	0	0	0	0	0	0	0	0	0	2	Bacteria	Proteobacteria	Betaproteobacteria	Burkholderiales	Alcaligenaceae	Azohydromonas	na
OTU21799	0	0	0	0	2	0	0	0	0	0	Bacteria	Proteobacteria	Betaproteobacteria	Methylophilales	Methylophilaceae	Methylophilus	na
OTU218129	0	0	0	0	0	0	0	0	0	2	Bacteria	Proteobacteria	Alphaproteobacteria	Caulobacterales	Caulobacteraceae	Phenylobacterium	na
OTU218137	0	0	0	0	0	0	0	0	4	0	Bacteria	Cyanobacteria/Chloroplast	Cyanobacteria	Family_I	GpI	na	na
OTU218153	0	0	0	0	0	0	0	0	0	4	Bacteria	Proteobacteria	Alphaproteobacteria	Sphingomonadales	Erythrobacteraceae	Erythrobacter	na
OTU218197	0	0	0	0	0	0	0	0	0	4	Bacteria	Proteobacteria	Betaproteobacteria	Burkholderiales	Comamonadaceae	Acidovorax	na
OTU218299	0	0	0	0	0	0	0	2	2	0	Bacteria	Acidobacteria	Acidobacteria_Gp6	Gp6	na	na	na
OTU218309	0	0	0	0	0	0	0	0	3	0	Bacteria	Bacteroidetes	Sphingobacteriia	Sphingobacteriales	Chitinophagaceae	Terrimonas	na
OTU218315	0	0	0	0	0	0	0	0	2	0	Bacteria	Actinobacteria	Actinobacteria	Acidimicrobiales	Acidimicrobiaceae	Ilumatobacter	na
OTU21840	0	0	0	3	0	0	0	0	0	0	Bacteria	Proteobacteria	Alphaproteobacteria	Rhizobiales	Bradyrhizobiaceae	Afipia	na
OTU218498	0	2	0	0	0	0	0	0	0	0	Bacteria	Acidobacteria	Holophagae	Holophagales	Holophagaceae	Holophaga	na
OTU218525	0	0	0	0	0	0	0	0	2	0	Bacteria	Proteobacteria	Betaproteobacteria	Burkholderiales	Burkholderiales_incertae_sedis	Tepidimonas	na
OTU218715	0	0	0	0	0	0	0	0	0	9	Bacteria	Proteobacteria	Alphaproteobacteria	Rhizobiales	Methylobacteriaceae	Methylobacterium	na
OTU218724	0	0	0	0	0	0	0	0	6	0	Bacteria	Gemmatimonadetes	Gemmatimonadetes	Gemmatimonadales	Gemmatimonadaceae	Gemmatimonas	na
OTU218907	0	0	0	0	0	0	0	0	2	0	Bacteria	Bacteroidetes	Cytophagia	Cytophagales	Ohtaekwangia	na	na
OTU218912	0	0	0	0	0	0	0	0	2	0	Bacteria	Proteobacteria	Alphaproteobacteria	Alphaproteobacteria_incertae_sedis	Rhizomicrobium	na	na
OTU218919	2	0	0	0	0	0	0	0	0	0	Bacteria	Verrucomicrobia	Subdivision5	Subdivision5_genera_incertae_sedis	na	na	na
OTU21899	1	0	0	0	0	0	0	0	4	0	Bacteria	Latescibacteria	Latescibacteria_genera_incertae_sedis	na	na	na	na
OTU219193	0	0	0	0	0	0	0	2	0	0	Bacteria	Proteobacteria	Deltaproteobacteria	Desulfovibrionales	Desulfovibrionaceae	Desulfovibrio	na
OTU21923	0	0	0	0	3	0	0	0	0	0	Bacteria	Bacteroidetes	Sphingobacteriia	Sphingobacteriales	Sphingobacteriaceae	Nubsella	na
OTU219411	0	0	0	0	0	0	0	5	0	0	Bacteria	Proteobacteria	Alphaproteobacteria	Rhodospirillales	Rhodospirillaceae	Dongia	na
OTU21942	0	0	0	2	0	0	0	0	0	0	Bacteria	Proteobacteria	Betaproteobacteria	Burkholderiales	Burkholderiales_incertae_sedis	Methylibium	na
OTU219596	0	0	0	0	0	0	0	0	0	4	Bacteria	Proteobacteria	Alphaproteobacteria	Sphingomonadales	Sphingomonadaceae	Sphingomonas	na
OTU219601	0	0	0	0	0	0	0	0	2	0	Bacteria	Cyanobacteria/Chloroplast	Cyanobacteria	Family_I	GpI	na	na
OTU219795	0	0	0	0	0	0	0	2	0	0	Bacteria	Acidobacteria	Acidobacteria_Gp7	Gp7	na	na	na
OTU219931	0	0	0	0	0	0	0	5	0	0	Bacteria	Proteobacteria	Gammaproteobacteria	Xanthomonadales	Sinobacteraceae	Steroidobacter	na
OTU22	0	0	0	0	1	0	6	0	0	0	Bacteria	Proteobacteria	Betaproteobacteria	Burkholderiales	Comamonadaceae	Variovorax	na
OTU220355	0	0	0	0	0	0	0	0	0	4	Bacteria	Proteobacteria	Betaproteobacteria	Rhodocyclales	Rhodocyclaceae	Methyloversatilis	na
OTU220523	0	0	0	0	0	0	0	0	2	0	Bacteria	Proteobacteria	Betaproteobacteria	Burkholderiales	Comamonadaceae	Caenimonas	na
OTU220530	0	0	0	0	0	0	0	0	7	0	Bacteria	Proteobacteria	Betaproteobacteria	Nitrosomonadales	Nitrosomonadaceae	Nitrosospira	na
OTU220690	0	0	0	0	0	0	0	2	0	0	Bacteria	Proteobacteria	Deltaproteobacteria	Desulfovibrionales	Desulfovibrionaceae	Desulfovibrio	na
OTU220698	0	0	0	0	0	0	0	3	0	0	Bacteria	Proteobacteria	Betaproteobacteria	Ferritrophicales	Ferritrophicaceae	Ferritrophicum	na
OTU220701	0	0	0	0	0	0	0	0	0	2	Bacteria	Proteobacteria	Alphaproteobacteria	Sphingomonadales	Sphingomonadaceae	Sphingopyxis	na
OTU220706	0	0	0	0	0	0	0	0	4	0	Bacteria	Proteobacteria	Betaproteobacteria	Burkholderiales	Burkholderiaceae	Burkholderia	na
OTU220707	2	0	0	0	0	0	0	0	1	0	Bacteria	Proteobacteria	Gammaproteobacteria	Chromatiales	Ectothiorhodospiraceae	Thioalkalivibrio	na
OTU220859	0	0	0	0	0	0	0	0	2	0	Bacteria	Acidobacteria	Acidobacteria_Gp6	Gp6	na	na	na
OTU220867	0	0	0	0	0	0	0	2	0	0	Bacteria	Proteobacteria	Gammaproteobacteria	Xanthomonadales	Xanthomonadaceae	Chiayiivirga	na
OTU221118	2	0	0	0	0	0	0	0	0	0	Bacteria	Proteobacteria	Deltaproteobacteria	Desulfuromonadales	Geobacteraceae	Geoalkalibacter	na
OTU22117	0	0	1	2	0	0	0	0	0	0	Bacteria	Proteobacteria	Betaproteobacteria	Burkholderiales	Burkholderiales_incertae_sedis	Methylibium	na
OTU221263	2	0	0	0	0	0	0	0	0	0	Bacteria	Deferribacteres	Deferribacteres	Deferribacterales	Deferribacterales_incertae_sedis	Caldithrix	na
OTU221264	3	1	0	0	0	0	0	0	0	0	Bacteria	Nitrospirae	Nitrospira	Nitrospirales	Nitrospiraceae	Thermodesulfovibrio	na
OTU22136	0	0	0	0	0	0	2	0	0	0	Bacteria	Proteobacteria	Betaproteobacteria	Methylophilales	Methylophilaceae	Methylophilus	na
OTU221446	0	0	0	0	0	0	0	0	0	2	Bacteria	Proteobacteria	Alphaproteobacteria	Rhizobiales	Methylobacteriaceae	Methylobacterium	na
OTU22151	0	0	0	0	2	0	0	0	0	0	Bacteria	Verrucomicrobia	Opitutae	Opitutales	Opitutaceae	Opitutus	na
OTU221615	0	0	0	0	0	0	0	2	0	0	Bacteria	Proteobacteria	Alphaproteobacteria	Rhodospirillales	Rhodospirillaceae	Azospirillum	na
OTU221768	2	1	0	0	0	0	0	0	0	0	Bacteria	Proteobacteria	Betaproteobacteria	Burkholderiales	Burkholderiaceae	Burkholderia	na
OTU221772	2	4	0	0	0	0	0	0	0	0	Bacteria	Proteobacteria	Gammaproteobacteria	Alteromonadales	Alteromonadaceae	Haliea	na
OTU221802	0	0	0	0	0	0	0	0	0	6	Bacteria	Proteobacteria	Alphaproteobacteria	Sphingomonadales	Sphingomonadaceae	Sphingopyxis	na
OTU221804	0	0	0	0	0	0	0	0	2	0	Bacteria	Acidobacteria	Acidobacteria_Gp6	Gp6	na	na	na
OTU221965	0	0	0	0	0	0	0	0	0	8	Bacteria	Proteobacteria	Alphaproteobacteria	Sphingomonadales	Sphingomonadaceae	Sphingobium	na
OTU221966	0	0	0	0	0	0	0	0	0	2	Bacteria	Bacteroidetes	Cytophagia	Cytophagales	Cyclobacteriaceae	Algoriphagus	na
OTU222	0	0	12	0	109	2	16	0	1	2	Bacteria	Proteobacteria	Betaproteobacteria	Burkholderiales	Comamonadaceae	Variovorax	na
OTU222126	0	0	0	0	0	0	0	0	2	0	Bacteria	Acidobacteria	Acidobacteria_Gp6	Gp6	na	na	na
OTU222154	3	0	0	0	0	0	0	0	0	0	Bacteria	Chloroflexi	Anaerolineae	Anaerolineales	Anaerolineaceae	Pelolinea	na
OTU222266	0	2	0	0	0	0	0	0	0	0	Bacteria	Proteobacteria	Gammaproteobacteria	Xanthomonadales	Xanthomonadaceae	Arenimonas	na
OTU222310	0	0	0	0	0	0	0	0	2	0	Bacteria	Actinobacteria	Actinobacteria	Actinomycetales	Propionibacteriaceae	Microlunatus	na
OTU222660	0	0	0	0	0	0	0	0	3	0	Bacteria	Nitrospirae	Nitrospira	Nitrospirales	Nitrospiraceae	Nitrospira	na
OTU222665	2	0	0	0	0	0	0	0	0	0	Bacteria	Proteobacteria	Deltaproteobacteria	Syntrophobacterales	Syntrophaceae	Syntrophus	na
OTU2227	0	0	13	0	0	0	0	0	0	0	Bacteria	Proteobacteria	Alphaproteobacteria	Rhizobiales	Rhodobiaceae	Parvibaculum	na
OTU222807	0	0	0	0	0	0	0	0	6	0	Bacteria	Acidobacteria	Acidobacteria_Gp6	Gp6	na	na	na
OTU222944	0	0	0	0	0	0	0	0	2	0	Bacteria	Acidobacteria	Acidobacteria_Gp22	Gp22	na	na	na
OTU223215	0	0	0	0	0	0	0	3	0	0	Bacteria	Planctomycetes	Planctomycetia	Planctomycetales	Planctomycetaceae	Zavarzinella	na
OTU22333	0	0	28	0	1	0	0	0	0	0	Bacteria	Proteobacteria	Alphaproteobacteria	Rhizobiales	Rhodobiaceae	Parvibaculum	na
OTU223559	0	0	0	0	0	0	0	0	0	5	Bacteria	Planctomycetes	Phycisphaerae	Phycisphaerales	Phycisphaeraceae	Phycisphaera	na
OTU223720	0	0	0	0	0	0	0	0	2	0	Bacteria	Acidobacteria	Acidobacteria_Gp5	Gp5	na	na	na
OTU223811	0	0	0	0	0	0	0	7	0	0	Bacteria	Proteobacteria	Betaproteobacteria	Burkholderiales	Comamonadaceae	Zhizhongheella	na
OTU223893	3	0	0	0	0	0	0	0	0	0	Bacteria	Deferribacteres	Deferribacteres	Deferribacterales	Deferribacterales_incertae_sedis	Caldithrix	na
OTU223896	2	0	0	0	0	0	0	0	0	0	Bacteria	Latescibacteria	Latescibacteria_genera_incertae_sedis	na	na	na	na
OTU224027	0	0	0	0	0	0	0	0	0	7	Bacteria	Bacteroidetes	Sphingobacteriia	Sphingobacteriales	Chitinophagaceae	Sediminibacterium	na
OTU224037	0	0	0	0	0	0	0	0	4	0	Bacteria	Proteobacteria	Betaproteobacteria	Burkholderiales	Oxalobacteraceae	Massilia	na
OTU22412	0	0	0	3	0	0	0	0	0	0	Bacteria	Proteobacteria	Betaproteobacteria	Burkholderiales	Burkholderiales_incertae_sedis	Methylibium	na
OTU224321	0	0	0	0	0	0	0	0	0	3	Bacteria	Proteobacteria	Alphaproteobacteria	Sphingomonadales	Sphingomonadaceae	Sphingopyxis	na
OTU224336	0	0	0	0	0	0	0	0	2	0	Bacteria	Proteobacteria	Deltaproteobacteria	Desulfuromonadales	Geobacteraceae	Geobacter	na
OTU224496	0	0	0	0	0	0	0	0	0	2	Bacteria	Proteobacteria	Alphaproteobacteria	Sphingomonadales	Sphingomonadaceae	Sphingopyxis	na
OTU224649	0	0	0	0	0	0	0	0	0	4	Bacteria	Microgenomates	Microgenomates_genera_incertae_sedis	na	na	na	na
OTU224660	2	0	0	0	0	0	0	0	0	0	Bacteria	Proteobacteria	Gammaproteobacteria	Chromatiales	Ectothiorhodospiraceae	Thioalkalivibrio	na
OTU224776	1	5	0	0	0	0	0	0	0	0	Bacteria	Verrucomicrobia	Spartobacteria	Spartobacteria_genera_incertae_sedis	na	na	na
OTU224795	0	0	0	0	0	0	0	0	2	0	Bacteria	Actinobacteria	Actinobacteria	Acidimicrobiales	Acidimicrobineae_incertae_sedis	Aciditerrimonas	na
OTU225047	0	2	0	0	0	0	0	0	0	0	Bacteria	Bacteroidetes	Cytophagia	Cytophagales	Flammeovirgaceae	Persicobacter	na
OTU225070	0	0	0	0	0	0	0	0	0	26	Bacteria	Proteobacteria	Alphaproteobacteria	Sphingomonadales	Sphingomonadaceae	Sphingopyxis	na
OTU225079	0	0	0	0	0	0	0	0	3	0	Bacteria	Firmicutes	Bacilli	Bacillales	Planococcaceae	Sporosarcina	na
OTU225198	0	0	0	0	0	0	0	2	0	0	Bacteria	Proteobacteria	Epsilonproteobacteria	Campylobacterales	Helicobacteraceae	Helicobacter	na
OTU225206	0	0	0	0	0	0	0	0	2	0	Bacteria	Acidobacteria	Acidobacteria_Gp6	Gp6	na	na	na
OTU225209	0	0	0	0	0	0	0	0	2	0	Bacteria	Proteobacteria	Betaproteobacteria	Burkholderiales	Burkholderiaceae	Burkholderia	na
OTU225211	3	4	0	0	0	0	0	0	0	0	Bacteria	Proteobacteria	Betaproteobacteria	Burkholderiales	Burkholderiaceae	Burkholderia	na
OTU225232	0	0	0	0	0	0	0	0	0	4	Bacteria	Proteobacteria	Alphaproteobacteria	Sphingomonadales	Sphingomonadaceae	Sphingobium	na
OTU225355	0	0	0	0	0	0	0	0	4	0	Bacteria	Proteobacteria	Alphaproteobacteria	Rhizobiales	Rhodobiaceae	Methyloceanibacter	na
OTU225369	5	0	0	0	0	0	0	0	0	0	Bacteria	Chloroflexi	Dehalococcoidetes	Dehalogenimonas	na	na	na
OTU225505	0	3	0	0	0	0	0	0	0	0	Bacteria	Proteobacteria	Betaproteobacteria	Rhodocyclales	Rhodocyclaceae	Zoogloea	na
OTU225515	0	0	0	0	0	0	0	0	0	2	Bacteria	Firmicutes	Clostridia	Clostridiales	Clostridiaceae_1	Clostridium_sensu_stricto	na
OTU225686	0	0	0	0	0	0	0	0	0	2	Bacteria	Proteobacteria	Betaproteobacteria	Rhodocyclales	Rhodocyclaceae	Methyloversatilis	na
OTU226212	2	1	0	0	0	0	0	0	0	0	Bacteria	Proteobacteria	Betaproteobacteria	Gallionellales	Gallionellaceae	Gallionella	na
OTU226242	2	0	0	0	0	0	0	0	0	0	Bacteria	Bacteroidetes	Bacteroidia	Bacteroidales	Prolixibacteraceae	Prolixibacter	na
OTU226311	0	0	0	0	0	0	0	0	0	2	Bacteria	Proteobacteria	Betaproteobacteria	Rhodocyclales	Rhodocyclaceae	Methyloversatilis	na
OTU22633	0	0	0	0	0	0	0	6	7	0	Bacteria	Proteobacteria	Deltaproteobacteria	Desulfuromonadales	Geobacteraceae	Geobacter	na
OTU226338	0	0	0	0	0	0	0	0	3	0	Bacteria	Bacteroidetes	Sphingobacteriia	Sphingobacteriales	Saprospiraceae	Lewinella	na
OTU226346	0	3	0	0	0	0	0	16	2	0	Bacteria	Nitrospirae	Nitrospira	Nitrospirales	Nitrospiraceae	Nitrospira	na
OTU226348	0	0	0	0	0	0	0	0	0	2	Bacteria	Bacteroidetes	Sphingobacteriia	Sphingobacteriales	Chitinophagaceae	Flavisolibacter	na
OTU226365	6	0	0	0	0	0	0	0	0	0	Bacteria	Acidobacteria	Acidobacteria_Gp22	Gp22	na	na	na
OTU226486	0	2	0	0	0	0	0	0	0	0	Bacteria	Proteobacteria	Gammaproteobacteria	Chromatiales	Ectothiorhodospiraceae	Thioalkalivibrio	na
OTU226652	0	0	0	0	0	0	0	0	2	0	Bacteria	Bacteroidetes	Sphingobacteriia	Sphingobacteriales	Chitinophagaceae	Terrimonas	na
OTU226658	2	0	0	0	0	0	0	0	0	0	Bacteria	Actinobacteria	Actinobacteria	Acidimicrobiales	Iamiaceae	Aquihabitans	na
OTU226932	0	0	0	0	0	0	0	0	0	2	Bacteria	Proteobacteria	Alphaproteobacteria	Rhizobiales	Hyphomicrobiaceae	Hyphomicrobium	na
OTU227039	0	0	0	0	0	0	0	0	0	3	Bacteria	Proteobacteria	Alphaproteobacteria	Rhizobiales	Methylobacteriaceae	Methylobacterium	na
OTU227051	0	2	0	0	0	0	0	0	0	0	Bacteria	Acidobacteria	Acidobacteria_Gp6	Gp6	na	na	na
OTU227075	0	0	0	0	0	0	0	0	2	3	Bacteria	Proteobacteria	Alphaproteobacteria	Sphingomonadales	Sphingomonadaceae	Sphingomonas	na
OTU227222	0	0	0	0	0	0	0	0	0	2	Bacteria	Proteobacteria	Alphaproteobacteria	Sphingomonadales	Sphingomonadaceae	Sphingopyxis	na
OTU227323	0	0	0	0	0	0	0	0	2	0	Bacteria	Planctomycetes	Planctomycetia	Planctomycetales	Planctomycetaceae	Pirellula	na
OTU22733	0	0	0	0	0	0	2	0	0	0	Bacteria	Proteobacteria	Betaproteobacteria	Burkholderiales	Comamonadaceae	Variovorax	na
OTU227349	2	1	0	0	0	0	0	0	0	0	Bacteria	Proteobacteria	Betaproteobacteria	Gallionellales	Gallionellaceae	Sideroxydans	na
OTU227483	4	8	0	0	0	0	0	0	1	0	Bacteria	Proteobacteria	Betaproteobacteria	Burkholderiales	Burkholderiaceae	Burkholderia	na
OTU227504	0	0	0	0	0	0	0	2	0	1	Bacteria	Gemmatimonadetes	Gemmatimonadetes	Gemmatimonadales	Gemmatimonadaceae	Gemmatimonas	na
OTU227505	0	0	0	0	0	0	0	0	0	2	Bacteria	Proteobacteria	Alphaproteobacteria	Rhizobiales	Hyphomicrobiaceae	Pedomicrobium	na
OTU227615	0	2	0	0	0	0	0	0	0	0	Bacteria	Bacteroidetes	Sphingobacteriia	Sphingobacteriales	Saprospiraceae	Saprospira	na
OTU227620	0	2	0	0	0	0	0	0	0	0	Bacteria	Bacteroidetes	Bacteroidia	Bacteroidales	Prolixibacteraceae	Prolixibacter	na
OTU227636	0	0	0	0	0	0	0	0	0	3	Bacteria	Proteobacteria	Gammaproteobacteria	Pseudomonadales	Moraxellaceae	Perlucidibaca	na
OTU227637	0	0	0	0	0	0	0	0	0	5	Bacteria	Proteobacteria	Betaproteobacteria	Burkholderiales	Comamonadaceae	Acidovorax	na
OTU227763	0	0	0	0	0	0	0	0	0	3	Bacteria	Proteobacteria	Alphaproteobacteria	Sphingomonadales	Sphingomonadaceae	Blastomonas	na
OTU227959	0	0	0	0	0	0	0	2	0	0	Bacteria	Proteobacteria	Betaproteobacteria	Burkholderiales	Burkholderiaceae	Burkholderia	na
OTU227960	0	0	0	0	0	0	0	4	0	0	Bacteria	Gemmatimonadetes	Gemmatimonadetes	Gemmatimonadales	Gemmatimonadaceae	Gemmatimonas	na
OTU227963	0	0	0	0	0	0	0	0	0	2	Bacteria	Proteobacteria	Betaproteobacteria	Rhodocyclales	Rhodocyclaceae	Zoogloea	na
OTU228010	0	0	0	0	0	0	0	0	0	14	Bacteria	Proteobacteria	Alphaproteobacteria	Rhodobacterales	Rhodobacteraceae	Rhodobacter	na
OTU228012	0	0	0	0	0	0	0	2	1	0	Bacteria	Firmicutes	Clostridia	Thermoanaerobacterales	Thermoanaerobacteraceae	Thermoanaerobacter	na
OTU228125	0	0	0	0	0	0	0	0	0	9	Bacteria	Proteobacteria	Alphaproteobacteria	Sphingomonadales	Sphingomonadaceae	Sphingopyxis	na
OTU228155	0	0	0	0	0	0	0	0	0	3	Bacteria	Proteobacteria	Alphaproteobacteria	Rhizobiales	Methylobacteriaceae	Methylobacterium	na
OTU22819	0	0	0	0	0	0	0	0	0	2	Bacteria	Proteobacteria	Alphaproteobacteria	Sphingomonadales	Sphingomonadaceae	Sphingobium	na
OTU228273	0	0	0	0	0	0	0	0	3	0	Bacteria	Proteobacteria	Alphaproteobacteria	Rhodospirillales	Rhodospirillaceae	Azospirillum	na
OTU22829	0	0	0	0	0	0	0	0	2	0	Bacteria	Acidobacteria	Acidobacteria_Gp6	Gp6	na	na	na
OTU228540	0	0	0	0	0	0	0	0	0	14	Bacteria	Proteobacteria	Alphaproteobacteria	Sphingomonadales	Erythrobacteraceae	Altererythrobacter	na
OTU228543	0	0	0	0	0	0	0	0	0	3	Bacteria	Firmicutes	Clostridia	Clostridiales	Clostridiaceae_1	Clostridium_sensu_stricto	na
OTU228551	2	0	0	0	0	0	0	0	0	0	Bacteria	Aminicenantes	Aminicenantes_genera_incertae_sedis	na	na	na	na
OTU228656	0	0	0	0	0	0	0	0	0	2	Bacteria	Proteobacteria	Alphaproteobacteria	Sphingomonadales	Sphingomonadaceae	Novosphingobium	na
OTU228669	2	0	0	0	0	0	0	0	0	0	Bacteria	Acidobacteria	Acidobacteria_Gp2	Gp2	na	na	na
OTU228673	2	2	0	0	0	0	0	0	0	0	Bacteria	Proteobacteria	Deltaproteobacteria	Desulfuromonadales	Geobacteraceae	Geobacter	na
OTU228857	0	0	0	0	0	0	0	0	0	32	Bacteria	Proteobacteria	Alphaproteobacteria	Sphingomonadales	Sphingomonadaceae	Sphingopyxis	na
OTU228904	0	0	0	0	0	0	0	0	2	0	Bacteria	Acidobacteria	Acidobacteria_Gp6	Gp6	na	na	na
OTU229020	0	0	0	0	2	0	0	0	0	0	Bacteria	Proteobacteria	Alphaproteobacteria	Rhizobiales	Bradyrhizobiaceae	Bradyrhizobium	na
OTU229140	0	0	0	0	0	0	0	0	0	2	Bacteria	Proteobacteria	Alphaproteobacteria	Rhizobiales	Methylobacteriaceae	Methylobacterium	na
OTU229142	0	0	0	0	0	0	0	0	2	0	Bacteria	Proteobacteria	Alphaproteobacteria	Rhizobiales	Hyphomicrobiaceae	Hyphomicrobium	na
OTU229171	0	0	0	0	0	0	0	0	2	0	Bacteria	Latescibacteria	Latescibacteria_genera_incertae_sedis	na	na	na	na
OTU229530	0	0	0	0	0	0	0	0	0	10	Bacteria	Proteobacteria	Alphaproteobacteria	Rhizobiales	Methylobacteriaceae	Methylobacterium	na
OTU229535	0	0	0	0	0	0	0	0	6	0	Bacteria	Proteobacteria	Gammaproteobacteria	Xanthomonadales	Xanthomonadaceae	Lysobacter	na
OTU229537	0	0	0	0	0	0	0	0	2	0	Bacteria	Bacteroidetes	Bacteroidia	Bacteroidales	Prolixibacteraceae	Prolixibacter	na
OTU22965	0	2	0	0	0	0	0	0	0	0	Bacteria	Latescibacteria	Latescibacteria_genera_incertae_sedis	na	na	na	na
OTU22968	0	0	0	3	0	0	0	0	0	0	Bacteria	Proteobacteria	Alphaproteobacteria	Rhizobiales	Bradyrhizobiaceae	Afipia	na
OTU229697	0	2	0	0	0	0	0	0	0	0	Bacteria	Proteobacteria	Deltaproteobacteria	Myxococcales	Cystobacteraceae	Cystobacter	na
OTU229868	0	0	0	0	0	0	0	0	0	27	Bacteria	Proteobacteria	Betaproteobacteria	Burkholderiales	Comamonadaceae	Acidovorax	na
OTU229915	0	0	0	0	0	0	0	0	0	2	Bacteria	Bacteroidetes	Sphingobacteriia	Sphingobacteriales	Chitinophagaceae	Flavisolibacter	na
OTU229984	0	0	0	0	0	0	0	0	0	2	Bacteria	Proteobacteria	Betaproteobacteria	Burkholderiales	Burkholderiales_incertae_sedis	Aquabacterium	na
OTU229985	0	0	0	0	0	0	0	0	4	0	Bacteria	Actinobacteria	Actinobacteria	Gaiellales	Gaiellaceae	Gaiella	na
OTU229986	0	0	0	0	0	0	0	0	2	0	Bacteria	Acidobacteria	Acidobacteria_Gp6	Gp6	na	na	na
OTU23	0	0	0	0	7	0	0	0	0	0	Bacteria	Bacteroidetes	Flavobacteriia	Flavobacteriales	Flavobacteriaceae	Flavobacterium	na
OTU230119	0	0	0	0	0	0	0	0	2	0	Bacteria	Firmicutes	Bacilli	Bacillales	Paenibacillaceae_1	Paenibacillus	na
OTU230224	0	0	0	0	0	0	0	0	2	0	Bacteria	Acidobacteria	Acidobacteria_Gp6	Gp6	na	na	na
OTU230228	0	0	0	0	0	0	0	0	2	0	Bacteria	Acidobacteria	Acidobacteria_Gp5	Gp5	na	na	na
OTU230232	2	0	0	0	0	0	0	0	0	0	Bacteria	Acidobacteria	Acidobacteria_Gp23	Thermoanaerobaculum	na	na	na
OTU230336	0	0	0	0	0	0	0	2	0	0	Bacteria	Gemmatimonadetes	Gemmatimonadetes	Gemmatimonadales	Gemmatimonadaceae	Gemmatimonas	na
OTU230344	0	0	0	0	0	0	0	0	0	3	Bacteria	Bacteroidetes	Sphingobacteriia	Sphingobacteriales	Chitinophagaceae	Sediminibacterium	na
OTU230464	0	0	0	0	0	0	0	2	2	0	Bacteria	Gemmatimonadetes	Gemmatimonadetes	Gemmatimonadales	Gemmatimonadaceae	Gemmatimonas	na
OTU230479	2	0	0	0	0	0	0	0	0	0	Bacteria	Bacteroidetes	Bacteroidia	Bacteroidales	Prolixibacteraceae	Sunxiuqinia	na
OTU230809	0	0	0	0	0	0	0	0	0	3	Bacteria	Proteobacteria	Deltaproteobacteria	Myxococcales	Cystobacteraceae	Cystobacter	na
OTU230822	0	0	0	0	0	0	0	0	0	4	Bacteria	Proteobacteria	Alphaproteobacteria	Rhodobacterales	Rhodobacteraceae	Rhodobacter	na
OTU230825	0	0	0	0	0	0	0	0	4	0	Bacteria	Verrucomicrobia	Spartobacteria	Terrimicrobium	na	na	na
OTU230831	4	0	0	0	0	0	0	0	0	0	Bacteria	Proteobacteria	Betaproteobacteria	Burkholderiales	Burkholderiaceae	Burkholderia	na
OTU231017	0	0	0	0	0	0	0	2	1	0	Bacteria	Acidobacteria	Acidobacteria_Gp6	Gp6	na	na	na
OTU231060	2	0	0	0	0	0	0	0	0	0	Bacteria	Aminicenantes	Aminicenantes_genera_incertae_sedis	na	na	na	na
OTU23108	0	0	0	4	1	0	0	0	0	0	Bacteria	Proteobacteria	Betaproteobacteria	Burkholderiales	Burkholderiales_incertae_sedis	Methylibium	na
OTU231146	0	0	0	0	0	0	0	0	0	76	Bacteria	Proteobacteria	Betaproteobacteria	Rhodocyclales	Rhodocyclaceae	Methyloversatilis	na
OTU231155	2	0	0	0	0	0	0	0	0	0	Bacteria	Planctomycetes	Phycisphaerae	Phycisphaerales	Phycisphaeraceae	Phycisphaera	na
OTU23123	0	0	0	2	0	0	0	0	0	0	Bacteria	Proteobacteria	Betaproteobacteria	Burkholderiales	Burkholderiales_incertae_sedis	Methylibium	na
OTU231255	0	0	0	0	0	0	0	0	0	2	Bacteria	Proteobacteria	Alphaproteobacteria	Sphingomonadales	Sphingomonadaceae	Blastomonas	na
OTU231453	0	0	0	0	0	0	0	0	0	3	Bacteria	Proteobacteria	Alphaproteobacteria	Sphingomonadales	Sphingomonadaceae	Sphingobium	na
OTU23166	0	0	0	0	0	0	0	3	0	0	Bacteria	Verrucomicrobia	Subdivision3	Subdivision3_genera_incertae_sedis	na	na	na
OTU231668	0	0	0	0	0	0	0	2	0	0	Bacteria	Gemmatimonadetes	Gemmatimonadetes	Gemmatimonadales	Gemmatimonadaceae	Gemmatimonas	na
OTU231682	0	0	0	0	0	0	0	0	6	0	Bacteria	Proteobacteria	Betaproteobacteria	Burkholderiales	Burkholderiales_incertae_sedis	Thiobacter	na
OTU231769	0	0	0	0	0	0	0	0	0	2	Bacteria	Proteobacteria	Alphaproteobacteria	Sphingomonadales	Sphingomonadaceae	Sphingopyxis	na
OTU232064	0	0	0	0	0	0	0	0	0	4	Bacteria	Proteobacteria	Betaproteobacteria	Rhodocyclales	Rhodocyclaceae	Methyloversatilis	na
OTU232173	0	0	0	0	0	0	0	0	2	0	Bacteria	Acidobacteria	Acidobacteria_Gp3	Gp3	na	na	na
OTU232177	0	0	0	0	0	0	0	0	2	0	Bacteria	Acidobacteria	Acidobacteria_Gp6	Gp6	na	na	na
OTU232203	0	0	0	0	0	0	0	1	0	5	Bacteria	Gemmatimonadetes	Gemmatimonadetes	Gemmatimonadales	Gemmatimonadaceae	Gemmatimonas	na
OTU232271	0	0	0	0	0	0	0	17	0	0	Bacteria	Gemmatimonadetes	Gemmatimonadetes	Gemmatimonadales	Gemmatimonadaceae	Gemmatimonas	na
OTU232285	0	0	0	0	0	0	0	0	6	0	Bacteria	Proteobacteria	Betaproteobacteria	Rhodocyclales	Rhodocyclaceae	Thauera	na
OTU232298	2	0	0	0	0	0	0	0	0	0	Bacteria	Aminicenantes	Aminicenantes_genera_incertae_sedis	na	na	na	na
OTU232377	0	0	0	0	0	0	0	4	0	0	Bacteria	Proteobacteria	Alphaproteobacteria	Rhizobiales	Hyphomicrobiaceae	Pedomicrobium	na
OTU232379	0	0	0	0	0	0	0	0	0	2	Bacteria	Proteobacteria	Alphaproteobacteria	Sphingomonadales	Sphingomonadaceae	Sphingobium	na
OTU232491	0	0	0	0	0	0	0	0	0	4	Bacteria	Proteobacteria	Alphaproteobacteria	Rhizobiales	Bradyrhizobiaceae	Bradyrhizobium	na
OTU232494	0	0	0	0	0	0	0	0	2	0	Bacteria	Acidobacteria	Acidobacteria_Gp4	Gp4	na	na	na
OTU232496	0	0	0	0	0	0	0	0	2	0	Bacteria	Proteobacteria	Gammaproteobacteria	Xanthomonadales	Sinobacteraceae	Steroidobacter	na
OTU232497	0	0	0	0	0	0	0	0	2	0	Bacteria	Proteobacteria	Alphaproteobacteria	Rhodospirillales	Rhodospirillaceae	Defluviicoccus	na
OTU23251	0	0	0	0	2	0	0	0	0	0	Bacteria	Proteobacteria	Betaproteobacteria	Burkholderiales	Comamonadaceae	Variovorax	na
OTU232649	0	0	0	0	0	0	0	5	0	0	Bacteria	Gemmatimonadetes	Gemmatimonadetes	Gemmatimonadales	Gemmatimonadaceae	Gemmatimonas	na
OTU232650	0	0	0	0	0	0	0	2	0	0	Bacteria	Proteobacteria	Gammaproteobacteria	Legionellales	Legionellaceae	Legionella	na
OTU232690	0	0	0	0	0	0	0	2	0	0	Bacteria	Actinobacteria	Actinobacteria	Rubrobacterales	Rubrobacteraceae	Rubrobacter	na
OTU232692	0	0	0	0	0	0	0	2	0	0	Bacteria	Acidobacteria	Acidobacteria_Gp2	Gp2	na	na	na
OTU232806	0	0	0	0	0	0	0	0	6	0	Bacteria	Bacteroidetes	Sphingobacteriia	Sphingobacteriales	Saprospiraceae	Phaeodactylibacter	na
OTU232851	0	0	0	0	0	0	0	2	0	0	Bacteria	Armatimonadetes	Chthonomonadetes	Chthonomonadales	Chthonomonadaceae	Chthonomonas/Armatimonadetes_gp3	na
OTU232895	0	0	0	0	0	0	0	0	2	0	Bacteria	Acidobacteria	Acidobacteria_Gp6	Gp6	na	na	na
OTU232975	0	0	0	0	0	0	0	2	0	0	Bacteria	Proteobacteria	Deltaproteobacteria	Desulfuromonadales	Geobacteraceae	Geobacter	na
OTU232981	0	0	0	0	0	0	0	0	0	2	Bacteria	Nitrospirae	Nitrospira	Nitrospirales	Nitrospiraceae	Nitrospira	na
OTU232983	0	0	0	0	0	0	0	0	2	0	Bacteria	Actinobacteria	Actinobacteria	Acidimicrobiales	Iamiaceae	Aquihabitans	na
OTU232993	2	0	0	0	0	0	0	0	0	0	Bacteria	Proteobacteria	Deltaproteobacteria	Syntrophobacterales	Syntrophaceae	Syntrophus	na
OTU233096	2	0	0	0	0	0	0	0	0	0	Bacteria	Armatimonadetes	Armatimonadetes_gp2	na	na	na	na
OTU23312	2	0	0	0	0	0	0	0	0	0	Bacteria	Proteobacteria	Deltaproteobacteria	Desulfuromonadales	Geobacteraceae	Geobacter	na
OTU233291	2	5	0	0	0	0	0	0	1	0	Bacteria	Proteobacteria	Betaproteobacteria	Burkholderiales	Burkholderiales_incertae_sedis	Methylibium	na
OTU233292	0	2	0	0	0	0	0	0	0	0	Bacteria	Proteobacteria	Deltaproteobacteria	Myxococcales	Sandaracinaceae	Sandaracinus	na
OTU233361	0	0	0	0	0	0	0	7	0	0	Bacteria	Proteobacteria	Deltaproteobacteria	Desulfovibrionales	Desulfovibrionaceae	Desulfovibrio	na
OTU233483	0	0	0	0	0	0	0	0	2	0	Bacteria	Proteobacteria	Betaproteobacteria	Burkholderiales	Burkholderiales_incertae_sedis	Rubrivivax	na
OTU233580	0	0	0	0	0	0	0	0	2	0	Bacteria	Acidobacteria	Acidobacteria_Gp6	Gp6	na	na	na
OTU23359	0	0	0	2	0	0	0	0	0	0	Bacteria	Proteobacteria	Gammaproteobacteria	Pseudomonadales	Pseudomonadaceae	Pseudomonas	na
OTU233609	0	0	0	0	0	0	0	1	0	7	Bacteria	Proteobacteria	Betaproteobacteria	Rhodocyclales	Rhodocyclaceae	Azonexus	na
OTU233664	0	0	0	0	0	0	0	0	2	0	Bacteria	Actinobacteria	Actinobacteria	Gaiellales	Gaiellaceae	Gaiella	na
OTU233758	0	0	0	0	0	0	0	0	3	0	Bacteria	Acidobacteria	Acidobacteria_Gp13	Gp13	na	na	na
OTU233812	0	0	0	0	0	0	0	2	0	0	Bacteria	Acidobacteria	Acidobacteria_Gp2	Gp2	na	na	na
OTU233852	0	0	0	0	0	0	0	0	0	13	Bacteria	Proteobacteria	Betaproteobacteria	Burkholderiales	Alcaligenaceae	Azohydromonas	na
OTU233854	0	0	0	0	0	0	0	0	0	5	Bacteria	Proteobacteria	Alphaproteobacteria	Sphingomonadales	Sphingomonadaceae	Sphingopyxis	na
OTU233862	0	0	0	0	0	0	0	0	2	0	Bacteria	Actinobacteria	Actinobacteria	Actinomycetales	Microbacteriaceae	Agromyces	na
OTU2339	0	0	1	187	28	0	5	0	0	0	Bacteria	Proteobacteria	Alphaproteobacteria	Rhizobiales	Bradyrhizobiaceae	Afipia	na
OTU234034	0	0	0	0	0	0	0	3	0	0	Bacteria	Bacteroidetes	Flavobacteriia	Flavobacteriales	Cryomorphaceae	Crocinitomix	na
OTU234107	18	1	0	0	0	0	0	0	0	0	Bacteria	Proteobacteria	Betaproteobacteria	Sulfuricellales	Sulfuricellaceae	Sulfuricella	na
OTU234122	0	0	0	0	0	0	0	0	0	3	Bacteria	Bacteroidetes	Sphingobacteriia	Sphingobacteriales	Chitinophagaceae	Sediminibacterium	na
OTU234168	0	0	0	0	0	0	0	2	0	0	Bacteria	Proteobacteria	Deltaproteobacteria	Desulfuromonadales	Desulfuromonadaceae	Desulfuromonas	na
OTU234210	0	0	0	0	0	0	0	0	3	0	Bacteria	Acidobacteria	Acidobacteria_Gp6	Gp6	na	na	na
OTU234212	0	0	0	0	0	0	0	0	3	0	Bacteria	Firmicutes	Bacilli	Bacillales	Bacillaceae_1	Bacillus	na
OTU234228	0	0	0	0	0	0	0	0	0	3	Bacteria	Proteobacteria	Alphaproteobacteria	Rhizobiales	Methylobacteriaceae	Methylobacterium	na
OTU234248	0	0	0	0	0	0	0	0	0	3	Bacteria	Bacteroidetes	Sphingobacteriia	Sphingobacteriales	Chitinophagaceae	Flavisolibacter	na
OTU234389	0	0	0	0	0	0	0	3	0	0	Bacteria	Acidobacteria	Acidobacteria_Gp6	Gp6	na	na	na
OTU234518	0	0	0	0	0	0	0	0	0	2	Bacteria	Proteobacteria	Alphaproteobacteria	Sphingomonadales	Sphingomonadaceae	Sphingopyxis	na
OTU234520	0	0	0	0	0	0	0	0	0	2	Bacteria	Proteobacteria	Alphaproteobacteria	Sphingomonadales	Sphingomonadaceae	Blastomonas	na
OTU234657	0	0	0	0	0	0	0	3	0	0	Bacteria	Proteobacteria	Deltaproteobacteria	Syntrophobacterales	Syntrophaceae	Desulfomonile	na
OTU234693	0	0	0	0	0	0	0	0	0	2	Bacteria	Proteobacteria	Gammaproteobacteria	Legionellales	Legionellaceae	Legionella	na
OTU234701	0	0	0	0	0	0	0	0	2	0	Bacteria	Proteobacteria	Deltaproteobacteria	Desulfovibrionales	Desulfovibrionaceae	Desulfovibrio	na
OTU234863	4	1	0	0	0	0	0	0	0	0	Bacteria	Bacteroidetes	Cytophagia	Cytophagales	Ohtaekwangia	na	na
OTU234865	3	1	0	0	0	0	0	0	0	0	Bacteria	Armatimonadetes	Chthonomonadetes	Chthonomonadales	Chthonomonadaceae	Chthonomonas/Armatimonadetes_gp3	na
OTU235030	0	0	0	0	0	0	0	3	0	0	Bacteria	Ignavibacteriae	Ignavibacteria	Ignavibacteriales	Ignavibacteriaceae	Melioribacter	na
OTU235031	0	0	0	0	0	0	0	0	0	2	Bacteria	Proteobacteria	Betaproteobacteria	Burkholderiales	Burkholderiales_incertae_sedis	Aquabacterium	na
OTU235101	0	2	0	0	0	0	0	0	0	0	Bacteria	Bacteroidetes	Cytophagia	Cytophagales	Ohtaekwangia	na	na
OTU235124	0	0	0	0	0	0	0	0	3	0	Bacteria	Acidobacteria	Acidobacteria_Gp6	Gp6	na	na	na
OTU235184	0	2	0	0	0	0	0	0	1	0	Bacteria	Proteobacteria	Gammaproteobacteria	Xanthomonadales	Xanthomonadaceae	Thermomonas	na
OTU235196	0	0	0	0	0	0	0	0	0	13	Bacteria	Proteobacteria	Gammaproteobacteria	Legionellales	Legionellaceae	Legionella	na
OTU235199	0	0	0	0	0	0	0	0	0	9	Bacteria	Proteobacteria	Alphaproteobacteria	Sphingomonadales	Sphingomonadaceae	Sphingomonas	na
OTU235204	0	0	0	0	0	0	0	0	2	0	Bacteria	Armatimonadetes	Armatimonadetes_gp5	na	na	na	na
OTU235330	0	0	0	0	0	0	0	2	0	0	Bacteria	Gemmatimonadetes	Gemmatimonadetes	Gemmatimonadales	Gemmatimonadaceae	Gemmatimonas	na
OTU235365	0	0	0	0	0	0	0	0	0	2	Bacteria	Nitrospirae	Nitrospira	Nitrospirales	Nitrospiraceae	Nitrospira	na
OTU235442	0	0	0	0	0	0	0	0	3	0	Bacteria	Acidobacteria	Acidobacteria_Gp4	Gp4	na	na	na
OTU235443	0	0	0	0	0	0	0	0	2	0	Bacteria	Acidobacteria	Acidobacteria_Gp7	Gp7	na	na	na
OTU235446	2	0	0	0	0	0	0	0	0	0	Bacteria	Bacteroidetes	Cytophagia	Cytophagales	Ohtaekwangia	na	na
OTU235501	0	0	0	0	0	0	0	2	0	0	Bacteria	Armatimonadetes	Armatimonadetes_gp2	na	na	na	na
OTU235536	0	0	0	0	0	0	0	1	2	0	Bacteria	Proteobacteria	Alphaproteobacteria	Rhodospirillales	Rhodospirillaceae	Dongia	na
OTU235621	0	0	0	0	0	0	0	4	0	0	Bacteria	Gemmatimonadetes	Gemmatimonadetes	Gemmatimonadales	Gemmatimonadaceae	Gemmatimonas	na
OTU235623	0	0	0	0	0	0	0	2	0	0	Bacteria	Cyanobacteria/Chloroplast	Chloroplast	Chloroplast	Bacillariophyta	na	na
OTU235625	1	0	0	0	0	0	0	9	0	0	Bacteria	Gemmatimonadetes	Gemmatimonadetes	Gemmatimonadales	Gemmatimonadaceae	Gemmatimonas	na
OTU235627	0	0	0	0	0	0	0	0	0	2	Bacteria	Proteobacteria	Gammaproteobacteria	Pseudomonadales	Moraxellaceae	Acinetobacter	na
OTU235635	0	0	0	0	0	0	0	0	4	0	Bacteria	Actinobacteria	Actinobacteria	Gaiellales	Gaiellaceae	Gaiella	na
OTU235642	4	0	0	0	0	0	0	0	0	0	Bacteria	Chloroflexi	Dehalococcoidetes	Dehalogenimonas	na	na	na
OTU23568	0	0	1	0	2	0	0	0	0	0	Bacteria	Proteobacteria	Betaproteobacteria	Burkholderiales	Comamonadaceae	Variovorax	na
OTU235775	2	1	0	0	0	0	0	0	0	0	Bacteria	Latescibacteria	Latescibacteria_genera_incertae_sedis	na	na	na	na
OTU235782	0	0	0	0	0	0	0	0	0	2	Bacteria	Proteobacteria	Alphaproteobacteria	Sphingomonadales	Sphingomonadaceae	Sphingopyxis	na
OTU235783	0	0	0	0	0	0	0	0	3	8	Bacteria	Proteobacteria	Gammaproteobacteria	Pseudomonadales	Pseudomonadaceae	Rhizobacter	na
OTU235787	0	0	0	0	0	0	0	0	3	0	Bacteria	Proteobacteria	Betaproteobacteria	Hydrogenophilales	Hydrogenophilaceae	Thiobacillus	na
OTU235939	0	0	0	0	0	0	0	0	0	4	Bacteria	Spirochaetes	Spirochaetia	Spirochaetales	Leptospiraceae	Leptospira	na
OTU23603	0	0	0	2	0	0	0	0	0	0	Bacteria	Proteobacteria	Betaproteobacteria	Burkholderiales	Burkholderiales_incertae_sedis	Methylibium	na
OTU236030	0	0	0	0	0	0	0	0	3	0	Bacteria	Bacteroidetes	Cytophagia	Cytophagales	Ohtaekwangia	na	na
OTU236108	0	0	0	0	0	0	0	0	0	2	Bacteria	Acidobacteria	Acidobacteria_Gp3	Gp3	na	na	na
OTU236132	0	0	0	0	0	0	0	0	2	0	Bacteria	Acidobacteria	Acidobacteria_Gp6	Gp6	na	na	na
OTU236255	0	0	0	0	0	0	0	4	0	0	Bacteria	Gemmatimonadetes	Gemmatimonadetes	Gemmatimonadales	Gemmatimonadaceae	Gemmatimonas	na
OTU236286	0	0	0	0	0	0	0	1	3	0	Bacteria	Acidobacteria	Acidobacteria_Gp5	Gp5	na	na	na
OTU236290	2	1	0	0	0	0	0	0	0	0	Bacteria	Proteobacteria	Deltaproteobacteria	Myxococcales	Haliangiaceae	Haliangium	na
OTU236417	0	2	0	0	0	0	0	0	0	0	Bacteria	Proteobacteria	Betaproteobacteria	Rhodocyclales	Rhodocyclaceae	Sulfurisoma	na
OTU236421	0	0	0	0	0	0	0	2	0	0	Bacteria	Nitrospirae	Nitrospira	Nitrospirales	Nitrospiraceae	Nitrospira	na
OTU236429	0	0	0	0	0	0	0	0	3	0	Bacteria	Proteobacteria	Betaproteobacteria	Burkholderiales	Burkholderiaceae	Burkholderia	na
OTU236430	0	0	0	0	0	0	0	0	2	0	Bacteria	Firmicutes	Bacilli	Bacillales	Planococcaceae	Lysinibacillus	na
OTU236502	0	0	0	0	0	0	0	0	0	4	Bacteria	Planctomycetes	Planctomycetia	Candidatus_Brocadiales	Candidatus_Brocadiaceae	Candidatus_Kuenenia	na
OTU236567	0	0	0	0	0	0	0	2	0	0	Bacteria	Proteobacteria	Alphaproteobacteria	Rhodospirillales	Rhodospirillaceae	Oceanibaculum	na
OTU236569	0	0	0	0	0	0	0	0	0	7	Bacteria	Bacteroidetes	Sphingobacteriia	Sphingobacteriales	Chitinophagaceae	Terrimonas	na
OTU236638	0	0	0	0	0	0	0	3	0	0	Bacteria	Proteobacteria	Deltaproteobacteria	Desulfuromonadales	Geobacteraceae	Geobacter	na
OTU236657	2	0	0	0	0	0	0	0	0	0	Bacteria	Nitrospirae	Nitrospira	Nitrospirales	Nitrospiraceae	Thermodesulfovibrio	na
OTU236659	0	0	0	0	0	0	0	0	3	0	Bacteria	Proteobacteria	Betaproteobacteria	Burkholderiales	Burkholderiaceae	Burkholderia	na
OTU236888	1	3	0	0	0	0	0	0	0	0	Bacteria	Verrucomicrobia	Subdivision5	Subdivision5_genera_incertae_sedis	na	na	na
OTU236970	0	0	0	0	0	0	0	0	0	2	Bacteria	Parcubacteria	Parcubacteria_genera_incertae_sedis	na	na	na	na
OTU237	0	0	0	4	0	0	0	0	0	0	Bacteria	Proteobacteria	Alphaproteobacteria	Rhizobiales	Bradyrhizobiaceae	Afipia	na
OTU237022	0	0	0	0	0	0	0	2	2	0	Bacteria	Proteobacteria	Alphaproteobacteria	Rhizobiales	Phyllobacteriaceae	Chelativorans	na
OTU237053	0	0	0	0	0	0	0	0	3	0	Bacteria	Proteobacteria	Betaproteobacteria	Burkholderiales	Burkholderiaceae	Chitinimonas	na
OTU237133	0	0	0	0	0	0	0	0	2	0	Bacteria	Acidobacteria	Acidobacteria_Gp6	Gp6	na	na	na
OTU237176	0	0	0	0	0	0	0	0	0	10	Bacteria	Proteobacteria	Alphaproteobacteria	Sphingomonadales	Sphingomonadaceae	Sphingobium	na
OTU237210	0	0	0	0	0	0	0	0	3	0	Bacteria	Proteobacteria	Betaproteobacteria	Sulfuricellales	Sulfuricellaceae	Sulfuriferula	na
OTU237511	2	2	0	0	0	0	0	0	0	0	Bacteria	Proteobacteria	Deltaproteobacteria	Desulfuromonadales	Geobacteraceae	Geobacter	na
OTU237570	0	0	0	0	0	0	0	0	0	7	Bacteria	Proteobacteria	Alphaproteobacteria	Caulobacterales	Caulobacteraceae	Brevundimonas	na
OTU237572	0	0	0	0	0	0	0	0	2	0	Bacteria	Actinobacteria	Actinobacteria	Actinomycetales	Propionibacteriaceae	Microlunatus	na
OTU237669	0	0	0	0	0	0	0	3	0	0	Bacteria	Proteobacteria	Betaproteobacteria	Rhodocyclales	Rhodocyclaceae	Thauera	na
OTU237696	2	3	0	0	0	0	0	0	0	0	Bacteria	Bacteroidetes	Bacteroidia	Bacteroidales	Prolixibacteraceae	Sunxiuqinia	na
OTU237773	0	0	0	0	0	0	0	0	2	0	Bacteria	Actinobacteria	Actinobacteria	Gaiellales	Gaiellaceae	Gaiella	na
OTU237778	0	0	0	0	0	0	0	0	3	0	Bacteria	Proteobacteria	Alphaproteobacteria	Rhodospirillales	Acetobacteraceae	Roseomonas	na
OTU237821	0	0	0	0	0	0	0	2	0	0	Bacteria	Proteobacteria	Betaproteobacteria	Rhodocyclales	Rhodocyclaceae	Thauera	na
OTU237836	0	2	0	0	0	0	0	0	0	0	Bacteria	Proteobacteria	Betaproteobacteria	Methylophilales	Methylophilaceae	Methylobacillus	na
OTU237853	0	0	0	0	0	0	0	0	2	0	Bacteria	Acidobacteria	Acidobacteria_Gp4	Aridibacter	na	na	na
OTU237927	0	0	0	0	0	0	0	0	3	0	Bacteria	Proteobacteria	Alphaproteobacteria	Rhizobiales	Hyphomicrobiaceae	Rhodoplanes	na
OTU237929	0	0	0	0	0	0	0	0	2	0	Bacteria	Proteobacteria	Betaproteobacteria	Burkholderiales	Comamonadaceae	Ramlibacter	na
OTU237993	0	0	0	0	0	0	0	0	0	2	Bacteria	Proteobacteria	Alphaproteobacteria	Caulobacterales	Caulobacteraceae	Brevundimonas	na
OTU238158	0	0	0	0	0	0	0	0	3	0	Bacteria	Proteobacteria	Betaproteobacteria	Burkholderiales	Burkholderiaceae	Chitinimonas	na
OTU238162	0	0	0	0	0	0	0	0	10	0	Bacteria	Actinobacteria	Actinobacteria	Gaiellales	Gaiellaceae	Gaiella	na
OTU238353	0	0	0	0	0	0	0	3	0	1	Bacteria	Nitrospirae	Nitrospira	Nitrospirales	Nitrospiraceae	Nitrospira	na
OTU238372	0	0	0	0	0	0	0	0	0	2	Bacteria	Proteobacteria	Gammaproteobacteria	Gammaproteobacteria_incertae_sedis	Plasticicumulans	na	na
OTU238492	0	0	0	0	0	0	0	0	0	4	Bacteria	Bacteroidetes	Sphingobacteriia	Sphingobacteriales	Chitinophagaceae	Flavisolibacter	na
OTU238504	0	0	0	0	0	0	0	0	2	0	Bacteria	Proteobacteria	Betaproteobacteria	Burkholderiales	Burkholderiales_incertae_sedis	Thiobacter	na
OTU238545	0	0	0	0	0	0	0	0	0	9	Bacteria	Proteobacteria	Alphaproteobacteria	Rhodobacterales	Rhodobacteraceae	Defluviimonas	na
OTU238552	0	0	0	0	0	0	0	0	2	0	Bacteria	Proteobacteria	Deltaproteobacteria	Desulfovibrionales	Desulfonatronaceae	Desulfonatronum	na
OTU238623	0	0	0	0	0	0	0	0	0	3	Bacteria	Proteobacteria	Alphaproteobacteria	Sphingomonadales	Sphingomonadaceae	Sphingobium	na
OTU238625	0	0	0	0	0	0	0	0	0	2	Bacteria	Proteobacteria	Alphaproteobacteria	Sphingomonadales	Sphingomonadaceae	Blastomonas	na
OTU238761	0	0	0	0	0	0	0	0	0	2	Bacteria	Proteobacteria	Betaproteobacteria	Rhodocyclales	Rhodocyclaceae	Azonexus	na
OTU238890	0	0	0	0	0	0	0	0	2	0	Bacteria	Proteobacteria	Betaproteobacteria	Sulfuricellales	Sulfuricellaceae	Sulfuriferula	na
OTU238947	0	0	0	0	0	0	0	0	0	4	Bacteria	Proteobacteria	Alphaproteobacteria	Sphingomonadales	Sphingomonadaceae	Blastomonas	na
OTU239005	0	2	0	0	0	0	0	0	0	0	Bacteria	Proteobacteria	Gammaproteobacteria	Methylococcales	Methylococcaceae	Methylobacter	na
OTU239030	3	0	0	0	0	0	0	0	0	0	Bacteria	Proteobacteria	Deltaproteobacteria	Syntrophobacterales	Syntrophaceae	Syntrophus	na
OTU239074	0	2	0	0	0	0	0	0	0	0	Bacteria	Bacteroidetes	Sphingobacteriia	Sphingobacteriales	Saprospiraceae	Phaeodactylibacter	na
OTU239081	0	0	0	0	0	0	0	0	2	0	Bacteria	Armatimonadetes	Armatimonadetes_gp2	na	na	na	na
OTU239084	0	0	0	0	0	0	0	0	2	0	Bacteria	Proteobacteria	Betaproteobacteria	Burkholderiales	Burkholderiaceae	Burkholderia	na
OTU239085	0	0	0	0	0	0	0	0	4	0	Bacteria	Firmicutes	Bacilli	Bacillales	Planococcaceae	Paenisporosarcina	na
OTU239086	0	0	0	0	0	0	0	0	2	0	Bacteria	Planctomycetes	Planctomycetia	Planctomycetales	Planctomycetaceae	Zavarzinella	na
OTU239096	2	0	0	0	0	0	0	0	0	0	Bacteria	Firmicutes	Clostridia	Clostridiales	Clostridiaceae_1	Clostridium_sensu_stricto	na
OTU239155	0	0	0	0	0	0	0	0	2	0	Bacteria	Actinobacteria	Actinobacteria	Acidimicrobiales	Acidimicrobiaceae	Ilumatobacter	na
OTU239197	0	0	0	0	0	0	0	2	0	0	Bacteria	Proteobacteria	Betaproteobacteria	Rhodocyclales	Rhodocyclaceae	Zoogloea	na
OTU239198	0	0	0	0	0	0	0	2	0	0	Bacteria	Proteobacteria	Betaproteobacteria	Nitrosomonadales	Nitrosomonadaceae	Nitrosospira	na
OTU239232	0	0	0	0	0	0	0	0	2	0	Bacteria	Proteobacteria	Betaproteobacteria	Burkholderiales	Comamonadaceae	Ramlibacter	na
OTU23926	0	0	0	0	0	0	2	0	0	0	Bacteria	Proteobacteria	Betaproteobacteria	Burkholderiales	Comamonadaceae	Acidovorax	na
OTU239290	0	0	0	0	0	0	0	0	0	3	Bacteria	Acidobacteria	Acidobacteria_Gp3	Gp3	na	na	na
OTU239291	0	0	0	0	0	0	0	0	2	0	Bacteria	Proteobacteria	Alphaproteobacteria	Rhodospirillales	Rhodospirillaceae	Dongia	na
OTU239296	0	0	0	0	0	0	0	0	4	0	Bacteria	Bacteroidetes	Sphingobacteriia	Sphingobacteriales	Chitinophagaceae	Terrimonas	na
OTU239343	2	6	0	0	0	0	0	0	0	0	Bacteria	Nitrospirae	Nitrospira	Nitrospirales	Nitrospiraceae	Nitrospira	na
OTU239356	0	0	0	0	0	0	0	0	2	0	Bacteria	Acidobacteria	Acidobacteria_Gp6	Gp6	na	na	na
OTU239404	0	0	0	0	0	0	0	0	2	0	Bacteria	Acidobacteria	Acidobacteria_Gp4	Gp4	na	na	na
OTU239409	3	0	0	0	0	0	0	0	0	2	Bacteria	Proteobacteria	Alphaproteobacteria	Caulobacterales	Caulobacteraceae	Phenylobacterium	na
OTU239474	0	0	0	0	0	0	0	2	0	0	Bacteria	Acidobacteria	Acidobacteria_Gp6	Gp6	na	na	na
OTU239481	0	0	0	0	0	0	0	0	0	15	Bacteria	Proteobacteria	Alphaproteobacteria	Caulobacterales	Caulobacteraceae	Brevundimonas	na
OTU239529	0	0	0	0	0	0	0	2	0	0	Bacteria	Bacteroidetes	Sphingobacteriia	Sphingobacteriales	Chitinophagaceae	Terrimonas	na
OTU239534	0	0	0	0	0	0	0	0	0	14	Bacteria	Proteobacteria	Betaproteobacteria	Burkholderiales	Comamonadaceae	Acidovorax	na
OTU239549	0	0	0	0	0	0	0	0	2	0	Bacteria	Planctomycetes	Planctomycetia	Planctomycetales	Planctomycetaceae	Thermogutta	na
OTU239560	2	0	0	0	0	0	0	0	0	0	Bacteria	Bacteroidetes	Bacteroidia	Bacteroidales	Prolixibacteraceae	Tangfeifania	na
OTU239561	4	0	0	0	0	0	0	0	0	0	Bacteria	Bacteroidetes	Bacteroidia	Bacteroidales	Prolixibacteraceae	Sunxiuqinia	na
OTU239662	0	0	0	0	0	0	0	0	0	21	Bacteria	Proteobacteria	Betaproteobacteria	Burkholderiales	Burkholderiales_incertae_sedis	Rubrivivax	na
OTU239664	0	0	0	0	0	0	0	0	0	2	Bacteria	Spirochaetes	Spirochaetia	Spirochaetales	Leptospiraceae	Leptospira	na
OTU239666	0	0	0	0	0	0	0	0	2	0	Bacteria	Actinobacteria	Actinobacteria	Gaiellales	Gaiellaceae	Gaiella	na
OTU239667	0	0	0	0	0	0	0	0	2	0	Bacteria	Acidobacteria	Acidobacteria_Gp6	Gp6	na	na	na
OTU23968	0	0	0	0	2	0	0	0	0	0	Bacteria	Proteobacteria	Betaproteobacteria	Burkholderiales	Comamonadaceae	Variovorax	na
OTU239733	0	0	0	0	0	0	0	0	0	2	Bacteria	Proteobacteria	Alphaproteobacteria	Sphingomonadales	Sphingomonadaceae	Blastomonas	na
OTU239773	0	3	0	0	0	0	0	0	0	0	Bacteria	Actinobacteria	Actinobacteria	Gaiellales	Gaiellaceae	Gaiella	na
OTU239788	0	0	0	0	0	0	0	0	0	3	Bacteria	Proteobacteria	Betaproteobacteria	Burkholderiales	Comamonadaceae	Acidovorax	na
OTU239851	0	0	0	0	0	0	0	0	2	0	Bacteria	Tenericutes	Mollicutes	Mycoplasmatales	Mycoplasmataceae	Mycoplasma	na
OTU239889	0	0	0	0	0	0	0	3	0	0	Bacteria	Proteobacteria	Betaproteobacteria	Burkholderiales	Burkholderiales_incertae_sedis	Tepidimonas	na
OTU239938	0	0	0	0	0	0	0	0	3	0	Bacteria	Proteobacteria	Alphaproteobacteria	Rhizobiales	Xanthobacteraceae	Pseudolabrys	na
OTU239944	0	0	0	0	0	0	0	0	0	4	Bacteria	Proteobacteria	Alphaproteobacteria	Rhodospirillales	Reyranella	na	na
OTU239998	0	0	0	0	0	0	0	0	0	2	Bacteria	Proteobacteria	Betaproteobacteria	Rhodocyclales	Rhodocyclaceae	Methyloversatilis	na
OTU240069	0	1	0	0	0	0	0	0	2	0	Bacteria	Actinobacteria	Actinobacteria	Acidimicrobiales	Iamiaceae	Aquihabitans	na
OTU2401	0	0	0	0	3	0	0	0	0	0	Bacteria	Proteobacteria	Betaproteobacteria	Burkholderiales	Comamonadaceae	Variovorax	na
OTU24016	1	3	0	0	0	0	0	0	0	0	Bacteria	Proteobacteria	Betaproteobacteria	Methylophilales	Methylophilaceae	Methylobacillus	na
OTU240163	0	2	0	0	0	0	0	0	0	0	Bacteria	Proteobacteria	Epsilonproteobacteria	Campylobacterales	Helicobacteraceae	Sulfurimonas	na
OTU240172	0	0	0	0	0	0	0	0	0	4	Bacteria	Proteobacteria	Alphaproteobacteria	Sphingomonadales	Sphingomonadaceae	Novosphingobium	na
OTU240174	0	0	0	0	0	0	0	0	0	7	Bacteria	Proteobacteria	Alphaproteobacteria	Sphingomonadales	Sphingomonadaceae	Sphingobium	na
OTU240243	0	0	0	0	0	0	0	0	0	2	Bacteria	Proteobacteria	Gammaproteobacteria	Xanthomonadales	Xanthomonadaceae	Lysobacter	na
OTU240290	0	0	0	0	0	0	0	2	0	0	Bacteria	Proteobacteria	Betaproteobacteria	Burkholderiales	Oxalobacteraceae	Massilia	na
OTU240297	0	0	0	0	0	0	0	0	3	0	Bacteria	Proteobacteria	Betaproteobacteria	Burkholderiales	Oxalobacteraceae	Massilia	na
OTU240352	0	0	0	0	0	0	0	0	0	3	Bacteria	Proteobacteria	Gammaproteobacteria	Legionellales	Legionellaceae	Legionella	na
OTU240392	0	0	0	0	0	0	0	0	0	12	Bacteria	Proteobacteria	Betaproteobacteria	Burkholderiales	Burkholderiales_incertae_sedis	Rubrivivax	na
OTU240438	0	0	0	0	0	0	0	13	0	0	Bacteria	Proteobacteria	Betaproteobacteria	Ferritrophicales	Ferritrophicaceae	Ferritrophicum	na
OTU240461	0	0	0	0	0	0	0	0	0	2	Bacteria	Proteobacteria	Alphaproteobacteria	Sphingomonadales	Sphingomonadaceae	Sphingopyxis	na
OTU240463	0	0	0	0	0	0	0	0	3	0	Bacteria	Acidobacteria	Acidobacteria_Gp22	Gp22	na	na	na
OTU240503	4	0	0	0	0	0	0	0	0	0	Bacteria	Nitrospirae	Nitrospira	Nitrospirales	Nitrospiraceae	Thermodesulfovibrio	na
OTU240580	0	0	0	0	0	0	0	3	0	0	Bacteria	Acidobacteria	Acidobacteria_Gp6	Gp6	na	na	na
OTU240582	0	0	0	0	0	0	0	4	0	0	Bacteria	Nitrospirae	Nitrospira	Nitrospirales	Nitrospiraceae	Nitrospira	na
OTU240597	0	0	0	0	0	0	0	0	0	6	Bacteria	Proteobacteria	Alphaproteobacteria	Sphingomonadales	Sphingomonadaceae	Sphingomonas	na
OTU240598	0	0	0	0	0	0	0	0	0	3	Bacteria	Proteobacteria	Betaproteobacteria	Rhodocyclales	Rhodocyclaceae	Methyloversatilis	na
OTU240625	0	0	0	0	0	0	0	6	0	1	Bacteria	Proteobacteria	Alphaproteobacteria	Sneathiellales	Sneathiellaceae	Taonella	na
OTU240698	0	0	0	0	0	0	0	2	0	0	Bacteria	Verrucomicrobia	Subdivision3	Subdivision3_genera_incertae_sedis	na	na	na
OTU240709	0	0	0	0	0	0	0	0	5	1	Bacteria	Proteobacteria	Alphaproteobacteria	Rhizobiales	Hyphomicrobiaceae	Rhodoplanes	na
OTU240712	0	0	0	0	0	0	0	0	2	0	Bacteria	Bacteroidetes	Cytophagia	Cytophagales	Ohtaekwangia	na	na
OTU240714	0	0	0	0	0	0	0	0	11	0	Bacteria	Actinobacteria	Actinobacteria	Gaiellales	Gaiellaceae	Gaiella	na
OTU240715	0	0	0	0	0	0	0	0	3	0	Bacteria	Proteobacteria	Betaproteobacteria	Burkholderiales	Comamonadaceae	Caenimonas	na
OTU240717	3	2	0	0	0	0	0	0	0	0	Bacteria	Ignavibacteriae	Ignavibacteria	Ignavibacteriales	Ignavibacteriaceae	Ignavibacterium	na
OTU240773	0	0	0	0	0	0	0	0	2	0	Bacteria	Proteobacteria	Betaproteobacteria	Nitrosomonadales	Nitrosomonadaceae	Nitrosospira	na
OTU2408	0	0	0	0	0	0	0	0	0	7	Bacteria	Proteobacteria	Alphaproteobacteria	Sphingomonadales	Sphingomonadaceae	Sphingomonas	na
OTU240892	0	0	0	0	0	0	0	3	0	0	Bacteria	Acidobacteria	Acidobacteria_Gp6	Gp6	na	na	na
OTU240899	2	0	0	0	0	0	0	0	0	0	Bacteria	Proteobacteria	Betaproteobacteria	Gallionellales	Gallionellaceae	Gallionella	na
OTU240947	4	0	0	0	0	0	0	0	0	0	Bacteria	Proteobacteria	Betaproteobacteria	Nitrosomonadales	Nitrosomonadaceae	Nitrosomonas	na
OTU24097	0	0	0	2	0	0	0	0	0	0	Bacteria	Proteobacteria	Betaproteobacteria	Burkholderiales	Burkholderiales_incertae_sedis	Methylibium	na
OTU240975	0	0	0	0	0	0	0	1	0	2	Bacteria	Planctomycetes	Planctomycetia	Planctomycetales	Planctomycetaceae	Rubinisphaera	na
OTU240978	0	0	0	0	0	0	0	0	2	0	Bacteria	Acidobacteria	Acidobacteria_Gp6	Gp6	na	na	na
OTU241002	0	0	0	0	0	0	0	0	0	8	Bacteria	Proteobacteria	Alphaproteobacteria	Sphingomonadales	Sphingomonadaceae	Sphingopyxis	na
OTU241006	0	0	0	0	0	0	0	4	0	0	Bacteria	Acidobacteria	Acidobacteria_Gp4	Gp4	na	na	na
OTU24105	0	0	0	3	0	0	0	0	0	0	Bacteria	Proteobacteria	Betaproteobacteria	Burkholderiales	Burkholderiales_incertae_sedis	Methylibium	na
OTU241050	0	0	0	0	0	0	0	0	0	2	Bacteria	Proteobacteria	Alphaproteobacteria	Sphingomonadales	Sphingomonadaceae	Novosphingobium	na
OTU241051	0	0	0	0	0	0	0	1	0	2	Bacteria	Proteobacteria	Alphaproteobacteria	Rhizobiales	Hyphomicrobiaceae	Hyphomicrobium	na
OTU241137	0	0	0	0	0	0	0	2	0	0	Bacteria	Proteobacteria	Betaproteobacteria	Rhodocyclales	Rhodocyclaceae	Azoarcus	na
OTU241157	0	0	0	0	0	0	0	0	2	0	Bacteria	Actinobacteria	Actinobacteria	Gaiellales	Gaiellaceae	Gaiella	na
OTU241160	2	1	0	0	0	0	0	0	0	0	Bacteria	Proteobacteria	Gammaproteobacteria	Methylococcales	Methylococcaceae	Methylobacter	na
OTU241213	0	0	0	0	0	0	0	0	0	6	Bacteria	Proteobacteria	Betaproteobacteria	Rhodocyclales	Rhodocyclaceae	Methyloversatilis	na
OTU241258	0	0	0	0	0	0	0	0	0	3	Bacteria	Proteobacteria	Betaproteobacteria	Rhodocyclales	Rhodocyclaceae	Azospira	na
OTU24127	0	0	0	0	0	0	0	0	0	10	Bacteria	Proteobacteria	Betaproteobacteria	Burkholderiales	Comamonadaceae	Acidovorax	na
OTU241372	0	0	0	0	0	0	0	2	2	0	Bacteria	Planctomycetes	Planctomycetia	Planctomycetales	Planctomycetaceae	Gemmata	na
OTU241409	0	0	0	0	0	0	0	0	2	0	Bacteria	Actinobacteria	Actinobacteria	Gaiellales	Gaiellaceae	Gaiella	na
OTU241410	0	0	0	0	0	0	0	0	0	2	Bacteria	Proteobacteria	Betaproteobacteria	Burkholderiales	Burkholderiales_incertae_sedis	Aquabacterium	na
OTU241420	0	0	0	0	0	0	0	0	2	0	Bacteria	Firmicutes	Bacilli	Bacillales	Planococcaceae	Lysinibacillus	na
OTU24148	0	0	10	0	0	0	0	0	0	1	Bacteria	Cyanobacteria/Chloroplast	Cyanobacteria	Family_I	GpI	na	na
OTU241482	0	0	0	0	0	0	0	2	0	0	Bacteria	Latescibacteria	Latescibacteria_genera_incertae_sedis	na	na	na	na
OTU241485	0	0	0	0	0	0	0	0	0	2	Bacteria	Microgenomates	Microgenomates_genera_incertae_sedis	na	na	na	na
OTU241537	0	0	0	0	0	0	0	0	4	0	Bacteria	Proteobacteria	Betaproteobacteria	Burkholderiales	Burkholderiaceae	Cupriavidus	na
OTU241569	0	0	0	0	0	0	0	0	0	8	Bacteria	Proteobacteria	Betaproteobacteria	Burkholderiales	Comamonadaceae	Acidovorax	na
OTU24157	0	0	0	0	7	0	1	0	0	0	Bacteria	Proteobacteria	Betaproteobacteria	Burkholderiales	Comamonadaceae	Variovorax	na
OTU241615	2	0	0	0	0	0	0	8	1	1	Bacteria	Nitrospirae	Nitrospira	Nitrospirales	Nitrospiraceae	Nitrospira	na
OTU241626	0	0	0	0	0	0	0	0	4	0	Bacteria	Proteobacteria	Alphaproteobacteria	Rhizobiales	Rhodobiaceae	Methyloceanibacter	na
OTU241699	0	0	0	0	0	0	0	0	3	0	Bacteria	Bacteroidetes	Sphingobacteriia	Sphingobacteriales	Chitinophagaceae	Chitinophaga	na
OTU241708	0	0	0	0	0	0	0	0	0	2	Bacteria	Proteobacteria	Alphaproteobacteria	Sphingomonadales	Sphingomonadaceae	Sphingobium	na
OTU241748	0	0	0	0	0	0	0	0	2	0	Bacteria	Bacteroidetes	Sphingobacteriia	Sphingobacteriales	Chitinophagaceae	Terrimonas	na
OTU241799	0	0	0	0	0	0	0	0	22	0	Bacteria	Actinobacteria	Actinobacteria	Gaiellales	Gaiellaceae	Gaiella	na
OTU241802	0	0	0	0	0	0	0	0	3	0	Bacteria	Actinobacteria	Actinobacteria	Gaiellales	Gaiellaceae	Gaiella	na
OTU241807	0	0	0	0	0	0	0	0	2	0	Bacteria	Proteobacteria	Betaproteobacteria	Burkholderiales	Oxalobacteraceae	Massilia	na
OTU241831	0	2	0	0	0	0	0	0	0	0	Bacteria	Proteobacteria	Betaproteobacteria	Rhodocyclales	Rhodocyclaceae	Zoogloea	na
OTU241841	0	0	0	0	0	0	0	0	2	0	Bacteria	Proteobacteria	Gammaproteobacteria	Xanthomonadales	Sinobacteraceae	Steroidobacter	na
OTU241880	0	0	0	0	0	0	0	0	2	0	Bacteria	Proteobacteria	Deltaproteobacteria	Desulfuromonadales	Geobacteraceae	Geobacter	na
OTU24191	0	0	0	0	3	0	0	0	0	0	Bacteria	Bacteroidetes	Flavobacteriia	Flavobacteriales	Flavobacteriaceae	Flavobacterium	na
OTU241918	0	0	0	0	0	0	0	0	0	3	Bacteria	Bacteroidetes	Sphingobacteriia	Sphingobacteriales	Sphingobacteriaceae	Pedobacter	na
OTU241974	0	0	0	0	0	0	0	0	0	6	Bacteria	Proteobacteria	Betaproteobacteria	Burkholderiales	Comamonadaceae	Acidovorax	na
OTU241983	0	0	0	0	0	0	0	0	3	0	Bacteria	Proteobacteria	Betaproteobacteria	Burkholderiales	Comamonadaceae	Ramlibacter	na
OTU241984	3	0	0	0	0	0	0	0	0	0	Bacteria	Proteobacteria	Deltaproteobacteria	Syntrophobacterales	Syntrophaceae	Syntrophus	na
OTU241985	5	2	0	0	0	0	0	0	0	0	Bacteria	Bacteroidetes	Cytophagia	Cytophagales	Chryseolinea	na	na
OTU242	0	0	0	2	11	0	3	0	0	0	Bacteria	Proteobacteria	Gammaproteobacteria	Pseudomonadales	Pseudomonadaceae	Pseudomonas	na
OTU242021	0	0	0	0	0	0	0	0	4	0	Bacteria	Acidobacteria	Acidobacteria_Gp6	Gp6	na	na	na
OTU242106	0	0	0	0	0	0	0	0	0	3	Bacteria	Proteobacteria	Alphaproteobacteria	Sphingomonadales	Sphingomonadaceae	Novosphingobium	na
OTU242107	0	0	0	0	0	0	0	0	1	3	Bacteria	Proteobacteria	Alphaproteobacteria	Sphingomonadales	Sphingomonadaceae	Blastomonas	na
OTU242108	0	0	0	0	0	0	0	0	0	2	Bacteria	Proteobacteria	Alphaproteobacteria	Rhizobiales	Methylobacteriaceae	Methylobacterium	na
OTU242110	0	0	0	0	0	0	0	0	0	3	Bacteria	Proteobacteria	Betaproteobacteria	Rhodocyclales	Rhodocyclaceae	Methyloversatilis	na
OTU242113	0	0	0	0	0	0	0	0	2	0	Bacteria	Actinobacteria	Actinobacteria	Actinomycetales	Micromonosporaceae	Micromonospora	na
OTU242166	0	0	0	0	0	0	0	0	3	0	Bacteria	Proteobacteria	Alphaproteobacteria	Rhodospirillales	Rhodospirillaceae	Defluviicoccus	na
OTU242237	0	0	0	0	0	0	0	0	0	2	Bacteria	Proteobacteria	Betaproteobacteria	Rhodocyclales	Rhodocyclaceae	Methyloversatilis	na
OTU242242	0	0	0	0	0	0	0	0	4	0	Bacteria	Actinobacteria	Actinobacteria	Gaiellales	Gaiellaceae	Gaiella	na
OTU242287	0	0	0	0	0	0	0	0	2	0	Bacteria	Acidobacteria	Acidobacteria_Gp7	Gp7	na	na	na
OTU242320	0	0	0	0	0	0	0	0	0	4	Bacteria	Proteobacteria	Gammaproteobacteria	Legionellales	Legionellaceae	Legionella	na
OTU242327	0	0	0	0	0	0	0	0	2	0	Bacteria	Proteobacteria	Alphaproteobacteria	Rhizobiales	Hyphomicrobiaceae	Rhodoplanes	na
OTU242352	0	0	0	0	0	0	0	0	0	3	Bacteria	Proteobacteria	Betaproteobacteria	Burkholderiales	Comamonadaceae	Acidovorax	na
OTU242359	0	0	0	0	0	0	0	0	0	2	Bacteria	Planctomycetes	Planctomycetia	Planctomycetales	Planctomycetaceae	Schlesneria	na
OTU242371	3	0	0	0	0	0	0	0	0	0	Bacteria	Proteobacteria	Betaproteobacteria	Rhodocyclales	Rhodocyclaceae	Zoogloea	na
OTU242372	2	0	0	0	0	0	0	0	0	0	Bacteria	Proteobacteria	Deltaproteobacteria	Syntrophobacterales	Syntrophaceae	Syntrophus	na
OTU242412	0	0	0	0	0	0	0	0	0	2	Bacteria	Proteobacteria	Betaproteobacteria	Rhodocyclales	Rhodocyclaceae	Methyloversatilis	na
OTU242420	0	0	0	0	0	0	0	4	0	0	Bacteria	Chloroflexi	Thermomicrobia	Sphaerobacterales	Sphaerobacteraceae	Sphaerobacter	na
OTU242486	0	0	0	0	0	0	0	0	3	0	Bacteria	Verrucomicrobia	Spartobacteria	Terrimicrobium	na	na	na
OTU242557	0	0	0	0	0	0	0	0	3	0	Bacteria	Planctomycetes	Planctomycetia	Candidatus_Brocadiales	Candidatus_Brocadiaceae	Candidatus_Kuenenia	na
OTU242584	0	0	0	0	0	0	0	2	0	0	Bacteria	Proteobacteria	Gammaproteobacteria	Chromatiales	Ectothiorhodospiraceae	Thioalkalivibrio	na
OTU242587	0	0	0	0	0	0	0	3	0	0	Bacteria	Acidobacteria	Acidobacteria_Gp1	Gp1	na	na	na
OTU242605	0	0	0	0	0	0	0	0	2	0	Bacteria	Bacteroidetes	Sphingobacteriia	Sphingobacteriales	Saprospiraceae	Lewinella	na
OTU242625	1	2	0	0	0	0	0	0	0	0	Bacteria	Acidobacteria	Acidobacteria_Gp6	Gp6	na	na	na
OTU242635	0	0	0	0	0	0	0	0	3	0	Bacteria	Proteobacteria	Deltaproteobacteria	Myxococcales	Polyangiaceae	Byssovorax	na
OTU242671	0	0	0	0	0	0	0	0	0	12	Bacteria	Proteobacteria	Gammaproteobacteria	Legionellales	Coxiellaceae	Coxiella	na
OTU242682	2	0	0	0	0	0	0	0	0	0	Bacteria	Proteobacteria	Betaproteobacteria	Rhodocyclales	Rhodocyclaceae	Sulfurisoma	na
OTU242715	0	0	0	0	0	0	0	8	3	2	Bacteria	Proteobacteria	Alphaproteobacteria	Rhizobiales	Hyphomicrobiaceae	Pedomicrobium	na
OTU242764	0	0	0	0	0	0	0	0	2	0	Bacteria	Proteobacteria	Betaproteobacteria	Burkholderiales	Comamonadaceae	Caenimonas	na
OTU2428	0	0	0	6	1	0	0	0	0	0	Bacteria	Proteobacteria	Gammaproteobacteria	Pseudomonadales	Pseudomonadaceae	Pseudomonas	na
OTU242807	0	0	0	0	0	0	0	0	5	0	Bacteria	Proteobacteria	Alphaproteobacteria	Rhizobiales	Xanthobacteraceae	Pseudolabrys	na
OTU24284	0	0	0	0	4	0	0	0	0	0	Bacteria	Bacteroidetes	Flavobacteriia	Flavobacteriales	Flavobacteriaceae	Flavobacterium	na
OTU242875	0	0	0	0	0	0	0	0	0	14	Bacteria	Proteobacteria	Alphaproteobacteria	Sphingomonadales	Sphingomonadaceae	Sphingobium	na
OTU242879	0	0	0	0	0	0	0	0	2	0	Bacteria	Gemmatimonadetes	Gemmatimonadetes	Gemmatimonadales	Gemmatimonadaceae	Gemmatimonas	na
OTU242903	0	0	0	0	0	0	0	3	0	0	Bacteria	Proteobacteria	Deltaproteobacteria	Desulfovibrionales	Desulfovibrionaceae	Desulfovibrio	na
OTU242911	0	2	0	0	0	0	0	0	0	0	Bacteria	Proteobacteria	Deltaproteobacteria	Desulfuromonadales	Desulfuromonadaceae	Desulfuromonas	na
OTU242920	0	0	0	0	0	0	0	0	0	12	Bacteria	Bacteroidetes	Sphingobacteriia	Sphingobacteriales	Chitinophagaceae	Sediminibacterium	na
OTU24293	0	0	0	0	0	0	0	2	0	0	Bacteria	Firmicutes	Clostridia	Clostridiales	Peptococcaceae_1	Desulfosporosinus	na
OTU242959	2	1	0	0	0	0	0	0	0	0	Bacteria	Planctomycetes	Planctomycetia	Planctomycetales	Planctomycetaceae	Rhodopirellula	na
OTU242966	0	0	0	0	0	0	0	0	3	0	Bacteria	Proteobacteria	Alphaproteobacteria	Rhodospirillales	Rhodospirillaceae	Azospirillum	na
OTU242967	0	0	0	0	0	0	0	0	0	19	Bacteria	Proteobacteria	Alphaproteobacteria	Rhizobiales	Methylobacteriaceae	Methylobacterium	na
OTU243002	0	0	0	0	0	0	0	0	0	2	Bacteria	Proteobacteria	Alphaproteobacteria	Sphingomonadales	Sphingomonadaceae	Sphingobium	na
OTU243008	0	0	0	0	0	0	0	0	2	0	Bacteria	Acidobacteria	Acidobacteria_Gp7	Gp7	na	na	na
OTU243032	4	1	0	0	0	0	0	0	0	0	Bacteria	Proteobacteria	Betaproteobacteria	Rhodocyclales	Rhodocyclaceae	Sulfuritalea	na
OTU243079	0	0	0	0	0	0	0	0	0	3	Bacteria	Proteobacteria	Alphaproteobacteria	Rhodospirillales	Reyranella	na	na
OTU243102	0	0	0	0	0	0	0	2	0	0	Bacteria	Proteobacteria	Betaproteobacteria	Gallionellales	Gallionellaceae	Sideroxydans	na
OTU243119	0	0	0	0	0	0	0	0	0	5	Bacteria	Proteobacteria	Alphaproteobacteria	Sphingomonadales	Sphingomonadaceae	Sphingobium	na
OTU243127	0	0	0	0	0	0	0	0	2	0	Bacteria	Cyanobacteria/Chloroplast	Cyanobacteria	Family_I	GpI	na	na
OTU243130	2	0	0	0	0	0	0	0	0	0	Bacteria	Verrucomicrobia	Spartobacteria	Spartobacteria_genera_incertae_sedis	na	na	na
OTU243133	2	3	0	0	0	0	0	0	0	0	Bacteria	Proteobacteria	Deltaproteobacteria	Syntrophobacterales	Syntrophobacteraceae	Syntrophobacter	na
OTU243163	0	0	0	0	0	0	0	0	0	2	Bacteria	Proteobacteria	Alphaproteobacteria	Sphingomonadales	Sphingomonadaceae	Sphingobium	na
OTU243165	0	0	0	0	0	0	0	0	0	2	Bacteria	Proteobacteria	Alphaproteobacteria	Caulobacterales	Caulobacteraceae	Caulobacter	na
OTU243205	0	0	0	0	0	0	0	0	0	2	Bacteria	Proteobacteria	Betaproteobacteria	Burkholderiales	Burkholderiaceae	Burkholderia	na
OTU243238	0	0	0	0	0	0	0	0	0	11	Bacteria	Proteobacteria	Alphaproteobacteria	Sphingomonadales	Sphingomonadaceae	Sphingobium	na
OTU243239	0	0	0	0	0	0	0	0	0	2	Bacteria	Bacteroidetes	Bacteroidia	Bacteroidales	Prevotellaceae	Prevotella	na
OTU243244	0	0	0	0	0	0	0	0	2	0	Bacteria	Actinobacteria	Actinobacteria	Actinomycetales	Streptomycetaceae	Streptomyces	na
OTU243247	3	0	0	0	0	0	0	0	0	0	Bacteria	candidate_division_ZB3	ZB3_genera_incertae_sedis	na	na	na	na
OTU243253	4	0	0	0	0	0	0	0	0	0	Bacteria	Bacteroidetes	Bacteroidia	Bacteroidales	Prolixibacteraceae	Prolixibacter	na
OTU243399	0	0	0	0	0	0	0	0	2	0	Bacteria	Actinobacteria	Actinobacteria	Gaiellales	Gaiellaceae	Gaiella	na
OTU243440	0	0	0	0	0	0	0	0	3	0	Bacteria	Acidobacteria	Acidobacteria_Gp6	Gp6	na	na	na
OTU243441	1	0	0	0	0	0	0	0	4	0	Bacteria	Proteobacteria	Betaproteobacteria	Rhodocyclales	Rhodocyclaceae	Thauera	na
OTU243444	0	0	0	0	0	0	0	0	3	0	Bacteria	Proteobacteria	Betaproteobacteria	Burkholderiales	Comamonadaceae	Ramlibacter	na
OTU243476	0	0	0	0	0	0	0	0	0	4	Bacteria	Proteobacteria	Alphaproteobacteria	Sphingomonadales	Sphingomonadaceae	Sphingomonas	na
OTU243520	0	0	0	0	0	0	0	0	0	12	Bacteria	Planctomycetes	Planctomycetia	Planctomycetales	Planctomycetaceae	Schlesneria	na
OTU243564	0	0	0	0	0	0	0	0	0	10	Bacteria	Proteobacteria	Betaproteobacteria	Burkholderiales	Comamonadaceae	Acidovorax	na
OTU243598	0	0	0	0	0	0	0	0	0	2	Bacteria	Proteobacteria	Alphaproteobacteria	Caulobacterales	Caulobacteraceae	Brevundimonas	na
OTU243627	0	0	0	0	0	0	0	0	0	2	Bacteria	Proteobacteria	Alphaproteobacteria	Sphingomonadales	Sphingomonadaceae	Sphingopyxis	na
OTU243634	0	0	0	0	0	0	0	0	2	0	Bacteria	Proteobacteria	Alphaproteobacteria	Rhodospirillales	Rhodospirillaceae	Skermanella	na
OTU243641	0	0	0	0	0	0	0	0	2	0	Bacteria	Bacteroidetes	Sphingobacteriia	Sphingobacteriales	Sphingobacteriaceae	Pedobacter	na
OTU243642	5	0	0	0	0	0	0	0	0	0	Bacteria	Proteobacteria	Gammaproteobacteria	Methylococcales	Methylococcaceae	Methylosarcina	na
OTU243666	0	0	0	0	0	0	0	14	0	0	Bacteria	Proteobacteria	Betaproteobacteria	Burkholderiales	Burkholderiales_incertae_sedis	Thiobacter	na
OTU243671	0	0	0	0	0	0	0	0	2	0	Bacteria	Proteobacteria	Alphaproteobacteria	Rhizobiales	Phyllobacteriaceae	Mesorhizobium	na
OTU243677	0	0	0	0	0	0	0	0	7	0	Bacteria	Actinobacteria	Actinobacteria	Acidimicrobiales	Acidimicrobineae_incertae_sedis	Aciditerrimonas	na
OTU243679	4	0	0	0	0	0	0	0	0	0	Bacteria	Proteobacteria	Deltaproteobacteria	Syntrophobacterales	Syntrophobacteraceae	Syntrophobacter	na
OTU243706	0	0	0	0	0	0	0	0	0	2	Bacteria	Proteobacteria	Betaproteobacteria	Burkholderiales	Comamonadaceae	Curvibacter	na
OTU243746	0	0	0	0	0	0	0	0	2	0	Bacteria	Actinobacteria	Actinobacteria	Actinomycetales	Streptomycetaceae	Streptomyces	na
OTU243750	2	0	0	0	0	0	0	0	0	0	Bacteria	Proteobacteria	Betaproteobacteria	Rhodocyclales	Rhodocyclaceae	Azoarcus	na
OTU243781	0	0	0	0	0	0	0	0	0	2	Bacteria	Bacteroidetes	Sphingobacteriia	Sphingobacteriales	Chitinophagaceae	Sediminibacterium	na
OTU243785	0	0	0	0	0	0	0	0	2	0	Bacteria	Acidobacteria	Acidobacteria_Gp6	Gp6	na	na	na
OTU243788	0	0	0	0	0	0	0	0	2	0	Bacteria	Proteobacteria	Deltaproteobacteria	Desulfuromonadales	Geobacteraceae	Geobacter	na
OTU243867	0	0	0	0	0	0	0	0	0	2	Bacteria	Proteobacteria	Alphaproteobacteria	Caulobacterales	Caulobacteraceae	Brevundimonas	na
OTU243869	0	0	0	0	0	0	0	0	0	47	Bacteria	Proteobacteria	Alphaproteobacteria	Sphingomonadales	Sphingomonadaceae	Sphingobium	na
OTU243875	0	0	0	0	0	0	0	0	2	0	Bacteria	Acidobacteria	Acidobacteria_Gp22	Gp22	na	na	na
OTU243898	0	0	0	0	0	0	0	0	2	3	Bacteria	Proteobacteria	Betaproteobacteria	Burkholderiales	Burkholderiales_incertae_sedis	Ideonella	na
OTU243960	0	0	0	0	0	0	0	2	0	0	Bacteria	Acidobacteria	Acidobacteria_Gp6	Gp6	na	na	na
OTU243973	0	0	0	0	0	0	0	0	0	2	Bacteria	Proteobacteria	Betaproteobacteria	Burkholderiales	Comamonadaceae	Acidovorax	na
OTU244012	8	4	0	0	0	0	0	0	0	0	Bacteria	Nitrospirae	Nitrospira	Nitrospirales	Nitrospiraceae	Thermodesulfovibrio	na
OTU24404	0	0	2	0	0	0	0	0	0	0	Bacteria	Verrucomicrobia	Opitutae	Opitutales	Opitutaceae	Opitutus	na
OTU244103	0	0	0	0	0	0	0	0	2	0	Bacteria	Gemmatimonadetes	Gemmatimonadetes	Gemmatimonadales	Gemmatimonadaceae	Gemmatimonas	na
OTU244107	0	0	0	0	0	0	0	0	3	0	Bacteria	Acidobacteria	Acidobacteria_Gp6	Gp6	na	na	na
OTU244140	0	0	0	0	0	0	0	0	0	17	Bacteria	Proteobacteria	Betaproteobacteria	Burkholderiales	Comamonadaceae	Acidovorax	na
OTU244143	0	0	0	0	0	0	0	0	0	3	Bacteria	Proteobacteria	Betaproteobacteria	Burkholderiales	Alcaligenaceae	Azohydromonas	na
OTU244195	1	2	0	0	0	0	0	0	0	0	Bacteria	Bacteroidetes	Bacteroidia	Bacteroidales	Prolixibacteraceae	Tangfeifania	na
OTU244204	0	0	0	0	0	0	0	0	0	2	Bacteria	Bacteroidetes	Sphingobacteriia	Sphingobacteriales	Chitinophagaceae	Terrimonas	na
OTU24421	2	0	0	0	0	0	0	0	0	0	Bacteria	Verrucomicrobia	Subdivision3	Subdivision3_genera_incertae_sedis	na	na	na
OTU244235	1	5	0	0	0	0	0	0	0	0	Bacteria	Proteobacteria	Betaproteobacteria	Methylophilales	Methylophilaceae	Methylobacillus	na
OTU244239	0	0	0	0	0	0	0	0	0	2	Bacteria	Proteobacteria	Alphaproteobacteria	Rhodobacterales	Rhodobacteraceae	Gemmobacter	na
OTU244266	0	0	0	0	0	0	0	2	0	0	Bacteria	Proteobacteria	Alphaproteobacteria	Rhodospirillales	Rhodospirillaceae	Dongia	na
OTU244279	0	0	0	0	0	0	0	2	1	0	Bacteria	Proteobacteria	Gammaproteobacteria	Xanthomonadales	Sinobacteraceae	Panacagrimonas	na
OTU244280	0	0	0	0	0	0	0	0	0	2	Bacteria	Proteobacteria	Betaproteobacteria	Gallionellales	Gallionellaceae	Gallionella	na
OTU244287	2	1	0	0	0	0	0	0	0	0	Bacteria	Bacteroidetes	Sphingobacteriia	Sphingobacteriales	Saprospiraceae	Lewinella	na
OTU244330	0	0	0	0	0	0	0	0	0	2	Bacteria	Planctomycetes	Planctomycetia	Planctomycetales	Planctomycetaceae	Planctopirus	na
OTU244336	0	0	0	0	0	0	0	0	2	0	Bacteria	Proteobacteria	Alphaproteobacteria	Rhizobiales	Hyphomicrobiaceae	Rhodoplanes	na
OTU244371	0	0	0	0	0	0	0	0	0	2	Bacteria	Proteobacteria	Betaproteobacteria	Burkholderiales	Burkholderiales_incertae_sedis	Aquabacterium	na
OTU244380	0	0	0	0	0	0	0	0	0	2	Bacteria	Proteobacteria	Betaproteobacteria	Burkholderiales	Comamonadaceae	Acidovorax	na
OTU244413	0	0	0	0	0	0	0	0	2	0	Bacteria	Cyanobacteria/Chloroplast	Chloroplast	Chloroplast	Streptophyta	na	na
OTU244438	2	2	0	0	0	0	0	0	0	0	Bacteria	Proteobacteria	Gammaproteobacteria	Chromatiales	Ectothiorhodospiraceae	Thiogranum	na
OTU244443	0	0	0	0	0	0	0	0	0	2	Bacteria	Proteobacteria	Betaproteobacteria	Burkholderiales	Comamonadaceae	Acidovorax	na
OTU244454	2	1	0	0	0	0	0	0	0	0	Bacteria	Proteobacteria	Deltaproteobacteria	Syntrophobacterales	Syntrophaceae	Syntrophus	na
OTU244455	2	0	0	0	0	0	0	0	0	0	Bacteria	Bacteroidetes	Sphingobacteriia	Sphingobacteriales	Chitinophagaceae	Ferruginibacter	na
OTU244456	2	0	0	0	0	0	0	0	0	0	Bacteria	Aminicenantes	Aminicenantes_genera_incertae_sedis	na	na	na	na
OTU244492	0	0	0	0	0	0	0	0	0	3	Bacteria	Proteobacteria	Betaproteobacteria	Burkholderiales	Comamonadaceae	Acidovorax	na
OTU244560	0	0	0	0	0	0	0	2	0	0	Bacteria	Proteobacteria	Betaproteobacteria	Rhodocyclales	Rhodocyclaceae	Thauera	na
OTU244567	2	1	0	0	0	0	0	0	0	0	Bacteria	Proteobacteria	Gammaproteobacteria	Methylococcales	Methylococcaceae	Methylobacter	na
OTU244584	0	0	0	0	0	0	0	2	1	4	Bacteria	Actinobacteria	Actinobacteria	Gaiellales	Gaiellaceae	Gaiella	na
OTU244591	0	0	0	0	0	0	0	0	0	2	Bacteria	Proteobacteria	Alphaproteobacteria	Sphingomonadales	Sphingomonadaceae	Sphingobium	na
OTU244593	0	0	0	0	0	0	0	0	2	0	Bacteria	Acidobacteria	Acidobacteria_Gp5	Gp5	na	na	na
OTU244595	0	0	0	0	0	0	0	0	3	0	Bacteria	Proteobacteria	Betaproteobacteria	Burkholderiales	Comamonadaceae	Ramlibacter	na
OTU244596	0	0	0	0	0	0	0	0	2	0	Bacteria	Verrucomicrobia	Spartobacteria	Terrimicrobium	na	na	na
OTU244600	3	0	0	0	0	0	0	0	0	0	Bacteria	Proteobacteria	Gammaproteobacteria	Chromatiales	Chromatiaceae	Halochromatium	na
OTU244606	2	0	0	0	0	0	0	0	0	0	Bacteria	Bacteroidetes	Bacteroidia	Bacteroidales	Prolixibacteraceae	Sunxiuqinia	na
OTU244701	0	0	0	0	0	0	0	3	0	0	Bacteria	Chloroflexi	Anaerolineae	Anaerolineales	Anaerolineaceae	Longilinea	na
OTU244710	0	0	0	0	0	0	0	0	0	2	Bacteria	Bacteroidetes	Sphingobacteriia	Sphingobacteriales	Chitinophagaceae	Terrimonas	na
OTU244711	0	0	0	0	0	0	0	0	0	3	Bacteria	Proteobacteria	Betaproteobacteria	Rhodocyclales	Rhodocyclaceae	Methyloversatilis	na
OTU244713	0	0	0	0	0	0	0	0	3	0	Bacteria	Proteobacteria	Deltaproteobacteria	Desulfuromonadales	Geobacteraceae	Geobacter	na
OTU244733	0	0	0	0	0	0	0	0	0	11	Bacteria	Proteobacteria	Betaproteobacteria	Burkholderiales	Comamonadaceae	Acidovorax	na
OTU244751	0	0	0	0	0	0	0	2	0	0	Bacteria	Proteobacteria	Deltaproteobacteria	Desulfuromonadales	Desulfuromonadaceae	Desulfuromonas	na
OTU244753	0	0	0	0	0	0	0	2	0	0	Bacteria	Latescibacteria	Latescibacteria_genera_incertae_sedis	na	na	na	na
OTU244766	0	0	0	0	0	0	0	0	2	0	Bacteria	Proteobacteria	Alphaproteobacteria	Rhizobiales	Rhodobiaceae	Rhodoligotrophos	na
OTU244769	0	0	0	0	0	0	0	0	2	0	Bacteria	Actinobacteria	Actinobacteria	Gaiellales	Gaiellaceae	Gaiella	na
OTU244793	0	0	0	0	0	0	0	3	0	0	Bacteria	Proteobacteria	Gammaproteobacteria	Legionellales	Legionellaceae	Legionella	na
OTU244813	0	0	0	0	0	0	0	0	0	4	Bacteria	Microgenomates	Microgenomates_genera_incertae_sedis	na	na	na	na
OTU244832	0	0	0	0	0	0	0	0	2	0	Bacteria	Proteobacteria	Gammaproteobacteria	Xanthomonadales	Sinobacteraceae	Steroidobacter	na
OTU244845	2	0	0	0	0	0	0	0	0	0	Bacteria	Spirochaetes	Spirochaetia	Spirochaetales	Spirochaetaceae	Treponema	na
OTU244868	2	0	0	0	0	0	0	0	0	1	Bacteria	Proteobacteria	Alphaproteobacteria	Rhizobiales	Hyphomicrobiaceae	Hyphomicrobium	na
OTU244949	1	2	0	0	0	0	0	0	0	0	Bacteria	Gemmatimonadetes	Gemmatimonadetes	Gemmatimonadales	Gemmatimonadaceae	Gemmatimonas	na
OTU244957	0	0	0	0	0	0	0	0	0	2	Bacteria	Acidobacteria	Acidobacteria_Gp3	Gp3	na	na	na
OTU244962	0	0	0	0	0	0	0	0	2	0	Bacteria	Actinobacteria	Actinobacteria	Solirubrobacterales	Solirubrobacteraceae	Solirubrobacter	na
OTU244986	0	0	0	0	0	0	0	2	0	0	Bacteria	Proteobacteria	Betaproteobacteria	Burkholderiales	Burkholderiaceae	Burkholderia	na
OTU244990	0	0	0	0	0	0	0	0	0	3	Bacteria	Proteobacteria	Betaproteobacteria	Burkholderiales	Burkholderiales_incertae_sedis	Aquabacterium	na
OTU244991	0	0	0	0	0	0	0	0	0	7	Bacteria	Proteobacteria	Alphaproteobacteria	Sphingomonadales	Sphingomonadaceae	Sphingobium	na
OTU245025	0	0	0	0	0	0	0	0	0	2	Bacteria	Proteobacteria	Betaproteobacteria	Burkholderiales	Comamonadaceae	Acidovorax	na
OTU245027	0	0	0	0	0	0	0	0	0	4	Bacteria	Proteobacteria	Betaproteobacteria	Burkholderiales	Comamonadaceae	Acidovorax	na
OTU245028	0	0	0	0	0	0	0	0	0	3	Bacteria	Proteobacteria	Betaproteobacteria	Rhodocyclales	Rhodocyclaceae	Methyloversatilis	na
OTU245051	1	0	0	0	0	0	0	0	2	0	Bacteria	Bacteroidetes	Sphingobacteriia	Sphingobacteriales	Sphingobacteriaceae	Mucilaginibacter	na
OTU24508	0	0	0	0	0	2	0	0	0	0	Bacteria	Verrucomicrobia	Opitutae	Opitutales	Opitutaceae	Opitutus	na
OTU245095	0	0	0	0	0	0	0	0	4	0	Bacteria	Actinobacteria	Actinobacteria	Actinomycetales	Propionibacteriaceae	Microlunatus	na
OTU245097	0	0	0	0	0	0	0	0	2	0	Bacteria	Proteobacteria	Gammaproteobacteria	Xanthomonadales	Sinobacteraceae	Steroidobacter	na
OTU245132	0	0	0	0	0	0	0	0	0	2	Bacteria	Nitrospirae	Nitrospira	Nitrospirales	Nitrospiraceae	Nitrospira	na
OTU245133	0	0	0	0	0	0	0	0	0	8	Bacteria	Proteobacteria	Betaproteobacteria	Rhodocyclales	Rhodocyclaceae	Methyloversatilis	na
OTU245138	0	0	0	0	0	0	0	0	2	0	Bacteria	Proteobacteria	Alphaproteobacteria	Rhodospirillales	Rhodospirillaceae	Defluviicoccus	na
OTU245161	0	0	0	0	0	0	0	0	0	2	Bacteria	Proteobacteria	Alphaproteobacteria	Sphingomonadales	Sphingomonadaceae	Sphingopyxis	na
OTU245162	0	0	0	0	0	0	0	0	4	0	Bacteria	Proteobacteria	Alphaproteobacteria	Rhizobiales	Methylobacteriaceae	Microvirga	na
OTU245168	1	2	0	0	0	0	0	0	0	0	Bacteria	Nitrospirae	Nitrospira	Nitrospirales	Nitrospiraceae	Thermodesulfovibrio	na
OTU245182	0	0	0	0	0	0	0	4	0	0	Bacteria	Acidobacteria	Acidobacteria_Gp5	Gp5	na	na	na
OTU245183	0	0	0	0	0	0	0	5	0	0	Bacteria	Acidobacteria	Acidobacteria_Gp5	Gp5	na	na	na
OTU245185	0	0	0	0	0	0	0	0	0	2	Bacteria	Proteobacteria	Gammaproteobacteria	Pseudomonadales	Moraxellaceae	Perlucidibaca	na
OTU245206	0	0	0	0	0	0	0	2	0	0	Bacteria	Proteobacteria	Alphaproteobacteria	Rhodospirillales	Rhodospirillaceae	Azospirillum	na
OTU245207	0	0	0	0	0	0	0	2	0	0	Bacteria	Proteobacteria	Betaproteobacteria	Burkholderiales	Burkholderiaceae	Burkholderia	na
OTU245215	0	0	0	0	0	0	0	0	2	0	Bacteria	Acidobacteria	Acidobacteria_Gp22	Gp22	na	na	na
OTU245216	0	0	0	0	0	0	0	0	2	0	Bacteria	Actinobacteria	Actinobacteria	Gaiellales	Gaiellaceae	Gaiella	na
OTU245243	0	0	0	0	0	0	0	0	0	12	Bacteria	Proteobacteria	Alphaproteobacteria	Sphingomonadales	Sphingomonadaceae	Sphingobium	na
OTU245244	0	0	0	0	0	0	0	0	0	2	Bacteria	Proteobacteria	Betaproteobacteria	Burkholderiales	Burkholderiales_incertae_sedis	Leptothrix	na
OTU245245	0	0	0	0	0	0	0	0	0	2	Bacteria	Proteobacteria	Betaproteobacteria	Burkholderiales	Comamonadaceae	Acidovorax	na
OTU245250	0	0	0	0	0	0	0	0	2	0	Bacteria	Proteobacteria	Deltaproteobacteria	Myxococcales	Polyangiaceae	Minicystis	na
OTU245267	0	0	0	0	0	0	0	0	3	0	Bacteria	Bacteroidetes	Cytophagia	Cytophagales	Cytophagaceae	Adhaeribacter	na
OTU245269	0	0	0	0	0	0	0	0	0	3	Bacteria	Proteobacteria	Betaproteobacteria	Rhodocyclales	Rhodocyclaceae	Sulfuritalea	na
OTU245275	0	0	0	0	0	0	0	0	2	0	Bacteria	Verrucomicrobia	Spartobacteria	Terrimicrobium	na	na	na
OTU245278	0	0	0	0	0	0	0	0	3	0	Bacteria	Acidobacteria	Acidobacteria_Gp6	Gp6	na	na	na
OTU245301	0	0	0	0	0	0	0	0	0	9	Bacteria	Actinobacteria	Actinobacteria	Actinomycetales	Microbacteriaceae	Leifsonia	na
OTU245311	0	0	0	0	0	0	0	0	2	0	Bacteria	Acidobacteria	Acidobacteria_Gp22	Gp22	na	na	na
OTU245340	0	0	0	0	0	0	0	0	3	0	Bacteria	Verrucomicrobia	Spartobacteria	Terrimicrobium	na	na	na
OTU245363	0	0	0	0	0	0	0	0	2	0	Bacteria	Verrucomicrobia	Subdivision3	Subdivision3_genera_incertae_sedis	na	na	na
OTU245388	0	0	0	0	0	0	0	0	0	3	Bacteria	Cyanobacteria/Chloroplast	Cyanobacteria	Family_I	GpI	na	na
OTU245405	0	0	0	0	0	0	0	0	0	2	Bacteria	Proteobacteria	Alphaproteobacteria	Sphingomonadales	Sphingomonadaceae	Sphingobium	na
OTU245406	0	0	0	0	0	0	0	2	0	0	Bacteria	Proteobacteria	Betaproteobacteria	Nitrosomonadales	Nitrosomonadaceae	Nitrosospira	na
OTU245411	3	2	0	0	0	0	0	0	0	0	Bacteria	Proteobacteria	Deltaproteobacteria	Desulfovibrionales	Desulfovibrionaceae	Desulfovibrio	na
OTU245467	0	0	0	0	0	0	0	0	0	2	Bacteria	Proteobacteria	Betaproteobacteria	Burkholderiales	Comamonadaceae	Acidovorax	na
OTU245476	0	0	0	0	0	0	0	0	2	0	Bacteria	Proteobacteria	Betaproteobacteria	Burkholderiales	Comamonadaceae	Ramlibacter	na
OTU245500	0	0	0	0	0	0	0	0	3	0	Bacteria	Acidobacteria	Acidobacteria_Gp6	Gp6	na	na	na
OTU245531	0	0	0	0	0	0	0	0	3	10	Bacteria	Proteobacteria	Alphaproteobacteria	Caulobacterales	Caulobacteraceae	Brevundimonas	na
OTU245532	0	0	0	0	0	0	0	0	3	0	Bacteria	Proteobacteria	Alphaproteobacteria	Rhizobiales	Methylobacteriaceae	Microvirga	na
OTU245558	0	0	0	0	0	0	0	0	0	5	Bacteria	Proteobacteria	Alphaproteobacteria	Caulobacterales	Caulobacteraceae	Brevundimonas	na
OTU245586	0	0	0	0	0	0	0	0	0	30	Bacteria	Proteobacteria	Betaproteobacteria	Rhodocyclales	Rhodocyclaceae	Methyloversatilis	na
OTU245598	2	0	0	0	0	0	0	0	0	0	Bacteria	Chloroflexi	Anaerolineae	Anaerolineales	Anaerolineaceae	Thermomarinilinea	na
OTU245613	0	0	0	0	0	0	0	0	2	0	Bacteria	Bacteroidetes	Sphingobacteriia	Sphingobacteriales	Saprospiraceae	Lewinella	na
OTU245638	0	0	0	0	0	0	0	0	2	0	Bacteria	Actinobacteria	Actinobacteria	Gaiellales	Gaiellaceae	Gaiella	na
OTU245659	0	0	0	0	0	0	0	0	0	2	Bacteria	Proteobacteria	Alphaproteobacteria	Rhodobacterales	Rhodobacteraceae	Tabrizicola	na
OTU245666	0	0	0	0	0	0	0	0	2	0	Bacteria	Bacteroidetes	Flavobacteriia	Flavobacteriales	Flavobacteriaceae	Flavobacterium	na
OTU245711	0	0	0	0	0	0	0	0	2	0	Bacteria	Bacteroidetes	Sphingobacteriia	Sphingobacteriales	Sphingobacteriaceae	Solitalea	na
OTU245729	0	0	2	0	0	0	0	0	0	0	Bacteria	Proteobacteria	Alphaproteobacteria	Rhizobiales	Bradyrhizobiaceae	Bradyrhizobium	na
OTU245739	2	0	0	0	0	0	0	0	0	0	Bacteria	Latescibacteria	Latescibacteria_genera_incertae_sedis	na	na	na	na
OTU245763	6	0	0	0	0	0	0	0	0	0	Bacteria	Bacteroidetes	Bacteroidia	Bacteroidales	Prolixibacteraceae	Sunxiuqinia	na
OTU245789	2	0	0	0	0	0	0	0	0	0	Bacteria	Proteobacteria	Deltaproteobacteria	Syntrophobacterales	Syntrophaceae	Syntrophus	na
OTU245804	0	0	0	0	0	0	0	3	0	0	Bacteria	Ignavibacteriae	Ignavibacteria	Ignavibacteriales	Ignavibacteriaceae	Ignavibacterium	na
OTU245806	0	0	0	0	0	0	0	2	0	0	Bacteria	Acidobacteria	Acidobacteria_Gp2	Gp2	na	na	na
OTU245810	0	0	0	0	0	0	0	0	0	32	Bacteria	Proteobacteria	Alphaproteobacteria	Sphingomonadales	Sphingomonadaceae	Blastomonas	na
OTU245817	0	0	0	0	0	0	0	0	2	0	Bacteria	Proteobacteria	Deltaproteobacteria	Desulfuromonadales	Geobacteraceae	Geobacter	na
OTU245819	0	0	0	0	0	0	0	0	2	0	Bacteria	Acidobacteria	Acidobacteria_Gp6	Gp6	na	na	na
OTU245820	2	0	0	0	0	0	0	0	0	0	Bacteria	Proteobacteria	Betaproteobacteria	Nitrosomonadales	Nitrosomonadaceae	Nitrosospira	na
OTU245854	0	0	0	0	0	0	0	0	0	2	Bacteria	Proteobacteria	Gammaproteobacteria	Legionellales	Coxiellaceae	Aquicella	na
OTU245884	0	2	0	0	0	0	0	0	0	0	Bacteria	Verrucomicrobia	Spartobacteria	Spartobacteria_genera_incertae_sedis	na	na	na
OTU245895	0	0	0	0	0	0	0	2	0	0	Bacteria	Proteobacteria	Betaproteobacteria	Ferritrophicales	Ferritrophicaceae	Ferritrophicum	na
OTU245898	0	0	0	0	0	0	0	0	2	0	Bacteria	Actinobacteria	Actinobacteria	Acidimicrobiales	Acidimicrobineae_incertae_sedis	Aciditerrimonas	na
OTU245904	0	0	0	0	0	0	0	0	2	0	Bacteria	Actinobacteria	Actinobacteria	Actinomycetales	Streptomycetaceae	Streptomyces	na
OTU245951	11	1	0	0	0	0	0	0	0	0	Bacteria	Proteobacteria	Deltaproteobacteria	Syntrophobacterales	Syntrophaceae	Syntrophus	na
OTU245965	0	2	0	0	0	0	0	0	0	0	Bacteria	Proteobacteria	Deltaproteobacteria	Desulfuromonadales	Geobacteraceae	Geobacter	na
OTU246003	0	0	0	2	0	0	0	0	0	0	Bacteria	Proteobacteria	Alphaproteobacteria	Rhizobiales	Bradyrhizobiaceae	Afipia	na
OTU246010	0	0	0	0	0	0	0	2	0	0	Bacteria	Acidobacteria	Acidobacteria_Gp3	Gp3	na	na	na
OTU246011	0	0	0	0	0	0	0	2	0	0	Bacteria	Nitrospirae	Nitrospira	Nitrospirales	Nitrospiraceae	Nitrospira	na
OTU246019	0	0	0	0	0	0	0	4	0	0	Bacteria	Acidobacteria	Acidobacteria_Gp22	Gp22	na	na	na
OTU246037	0	4	0	0	0	0	0	0	0	0	Bacteria	Proteobacteria	Betaproteobacteria	Rhodocyclales	Rhodocyclaceae	Sulfuritalea	na
OTU246079	0	0	0	0	0	0	0	4	0	0	Bacteria	Proteobacteria	Gammaproteobacteria	Chromatiales	Halothiobacillaceae	Halothiobacillus	na
OTU246092	0	0	0	0	0	0	0	0	5	0	Bacteria	Proteobacteria	Gammaproteobacteria	Xanthomonadales	Sinobacteraceae	Steroidobacter	na
OTU246094	0	0	0	0	0	0	0	1	2	0	Bacteria	Proteobacteria	Gammaproteobacteria	Xanthomonadales	Sinobacteraceae	Steroidobacter	na
OTU246173	0	0	0	0	0	0	0	3	0	0	Bacteria	Gemmatimonadetes	Gemmatimonadetes	Gemmatimonadales	Gemmatimonadaceae	Gemmatimonas	na
OTU246203	0	0	0	0	0	0	0	0	0	3	Bacteria	Proteobacteria	Alphaproteobacteria	Rhizobiales	Methylobacteriaceae	Methylobacterium	na
OTU246207	0	0	0	0	0	0	0	0	0	2	Bacteria	Proteobacteria	Betaproteobacteria	Rhodocyclales	Rhodocyclaceae	Methyloversatilis	na
OTU246232	0	0	0	0	0	0	0	0	5	0	Bacteria	Proteobacteria	Betaproteobacteria	Burkholderiales	Oxalobacteraceae	Pseudoduganella	na
OTU246235	0	0	0	0	0	0	0	0	2	0	Bacteria	Actinobacteria	Actinobacteria	Acidimicrobiales	Acidimicrobineae_incertae_sedis	Aciditerrimonas	na
OTU246237	0	0	0	0	0	0	0	0	3	0	Bacteria	Acidobacteria	Acidobacteria_Gp3	Gp3	na	na	na
OTU246265	0	0	0	0	0	0	0	0	2	0	Bacteria	Proteobacteria	Betaproteobacteria	Burkholderiales	Oxalobacteraceae	Massilia	na
OTU246289	0	6	0	0	0	0	0	0	0	0	Bacteria	Bacteroidetes	Sphingobacteriia	Sphingobacteriales	Saprospiraceae	Lewinella	na
OTU246303	0	0	0	0	0	0	0	0	2	0	Bacteria	Acidobacteria	Acidobacteria_Gp6	Gp6	na	na	na
OTU246317	0	1	0	0	0	0	0	0	2	0	Bacteria	Proteobacteria	Gammaproteobacteria	Xanthomonadales	Xanthomonadaceae	Dokdonella	na
OTU246319	0	0	0	0	0	0	0	0	2	0	Bacteria	Actinobacteria	Actinobacteria	Actinomycetales	Nocardioidaceae	Nocardioides	na
OTU246328	0	0	0	0	0	0	0	0	4	0	Bacteria	Actinobacteria	Actinobacteria	Gaiellales	Gaiellaceae	Gaiella	na
OTU246329	0	0	0	0	0	0	0	0	2	0	Bacteria	Actinobacteria	Actinobacteria	Gaiellales	Gaiellaceae	Gaiella	na
OTU246356	0	0	0	0	0	0	0	2	0	0	Bacteria	Proteobacteria	Gammaproteobacteria	Xanthomonadales	Xanthomonadaceae	Arenimonas	na
OTU246379	0	0	0	0	0	0	0	0	0	5	Bacteria	Proteobacteria	Alphaproteobacteria	Rhizobiales	Methylobacteriaceae	Methylobacterium	na
OTU246435	0	0	0	0	0	0	0	2	0	0	Bacteria	Proteobacteria	Betaproteobacteria	Burkholderiales	Burkholderiaceae	Cupriavidus	na
OTU246445	0	0	0	0	0	0	0	0	2	0	Bacteria	Actinobacteria	Actinobacteria	Gaiellales	Gaiellaceae	Gaiella	na
OTU246457	0	0	0	0	0	0	0	3	0	0	Bacteria	Actinobacteria	Actinobacteria	Actinomycetales	Streptomycetaceae	Streptomyces	na
OTU24646	0	0	9	4	0	0	0	0	0	0	Bacteria	Proteobacteria	Betaproteobacteria	Burkholderiales	Burkholderiales_incertae_sedis	Piscinibacter	na
OTU246465	0	0	0	0	0	0	0	3	0	0	Bacteria	Gemmatimonadetes	Gemmatimonadetes	Gemmatimonadales	Gemmatimonadaceae	Gemmatimonas	na
OTU246468	0	0	0	0	0	0	0	0	0	4	Bacteria	Proteobacteria	Alphaproteobacteria	Caulobacterales	Caulobacteraceae	Brevundimonas	na
OTU246490	0	0	0	0	0	0	0	2	0	0	Bacteria	Proteobacteria	Betaproteobacteria	Burkholderiales	Burkholderiaceae	Burkholderia	na
OTU246492	0	0	0	0	0	0	0	0	0	27	Bacteria	Proteobacteria	Alphaproteobacteria	Sphingomonadales	Sphingomonadaceae	Sphingobium	na
OTU246542	0	0	0	0	0	0	0	2	0	0	Bacteria	Planctomycetes	Planctomycetia	Planctomycetales	Planctomycetaceae	Gemmata	na
OTU246572	0	0	0	0	0	0	0	0	0	3	Bacteria	Proteobacteria	Alphaproteobacteria	Sphingomonadales	Sphingomonadaceae	Sphingopyxis	na
OTU246604	0	0	0	0	0	0	0	1	0	7	Bacteria	Proteobacteria	Alphaproteobacteria	Rhizobiales	Hyphomicrobiaceae	Rhodoplanes	na
OTU246649	0	0	0	0	0	0	0	0	3	0	Bacteria	Acidobacteria	Acidobacteria_Gp6	Gp6	na	na	na
OTU246675	0	0	0	0	0	0	0	0	0	7	Bacteria	Proteobacteria	Alphaproteobacteria	Sphingomonadales	Sphingomonadaceae	Sphingobium	na
OTU246689	2	0	0	0	0	0	0	0	0	0	Bacteria	Proteobacteria	Deltaproteobacteria	Desulfuromonadales	Geobacteraceae	Geobacter	na
OTU246690	2	0	0	0	0	0	0	0	0	0	Bacteria	Proteobacteria	Deltaproteobacteria	Syntrophobacterales	Syntrophaceae	Syntrophus	na
OTU246719	0	0	0	0	0	0	0	0	0	14	Bacteria	Proteobacteria	Alphaproteobacteria	Sphingomonadales	Sphingomonadaceae	Sphingobium	na
OTU246723	0	0	0	0	0	0	0	0	2	0	Bacteria	Bacteroidetes	Sphingobacteriia	Sphingobacteriales	Chitinophagaceae	Niastella	na
OTU246724	0	0	0	0	0	0	0	0	2	0	Bacteria	Acidobacteria	Acidobacteria_Gp6	Gp6	na	na	na
OTU246725	0	0	0	0	0	0	0	0	2	0	Bacteria	Actinobacteria	Actinobacteria	Acidimicrobiales	Acidimicrobineae_incertae_sedis	Aciditerrimonas	na
OTU246733	0	0	0	0	0	0	0	0	4	0	Bacteria	Proteobacteria	Betaproteobacteria	Nitrosomonadales	Nitrosomonadaceae	Nitrosospira	na
OTU246754	0	0	0	0	0	0	0	0	3	0	Bacteria	Actinobacteria	Actinobacteria	Actinomycetales	Nocardioidaceae	Nocardioides	na
OTU246770	3	3	0	0	0	0	0	0	0	0	Bacteria	Proteobacteria	Gammaproteobacteria	Alteromonadales	Alteromonadaceae	Haliea	na
OTU246809	2	0	0	0	0	0	0	0	0	0	Bacteria	Actinobacteria	Actinobacteria	Acidimicrobiales	Acidimicrobineae_incertae_sedis	Aciditerrimonas	na
OTU246848	8	3	0	0	0	0	0	0	0	0	Bacteria	Nitrospirae	Nitrospira	Nitrospirales	Nitrospiraceae	Thermodesulfovibrio	na
OTU246849	0	2	0	0	0	0	0	0	0	0	Bacteria	Proteobacteria	Gammaproteobacteria	Methylococcales	Methylococcaceae	Methylobacter	na
OTU246878	0	2	0	0	0	0	0	0	0	0	Bacteria	Proteobacteria	Betaproteobacteria	Methylophilales	Methylophilaceae	Methylovorus	na
OTU246901	0	0	0	0	0	0	0	5	0	0	Bacteria	Gemmatimonadetes	Gemmatimonadetes	Gemmatimonadales	Gemmatimonadaceae	Gemmatimonas	na
OTU246917	0	0	0	0	0	0	0	0	3	0	Bacteria	Proteobacteria	Gammaproteobacteria	Chromatiales	Ectothiorhodospiraceae	Thioalkalivibrio	na
OTU246918	4	4	0	0	0	0	0	0	0	0	Bacteria	Proteobacteria	Alphaproteobacteria	Rhodospirillales	Rhodospirillaceae	Dongia	na
OTU246920	3	0	0	0	0	0	0	0	0	0	Bacteria	Bacteroidetes	Bacteroidia	Bacteroidales	Prolixibacteraceae	Mariniphaga	na
OTU246932	0	0	0	0	0	0	0	3	0	0	Bacteria	Proteobacteria	Alphaproteobacteria	Rhodospirillales	Rhodospirillaceae	Azospirillum	na
OTU246966	0	0	0	0	0	0	0	0	2	0	Bacteria	Acidobacteria	Acidobacteria_Gp6	Gp6	na	na	na
OTU247025	2	0	0	0	0	0	0	0	0	0	Bacteria	Proteobacteria	Alphaproteobacteria	Rhodospirillales	Rhodospirillaceae	Dongia	na
OTU247041	0	0	0	0	0	0	0	0	0	4	Bacteria	Proteobacteria	Alphaproteobacteria	Rhizobiales	Hyphomicrobiaceae	Rhodoplanes	na
OTU247063	0	0	0	0	0	0	0	13	0	0	Bacteria	Acidobacteria	Acidobacteria_Gp13	Gp13	na	na	na
OTU247099	4	0	0	0	0	0	0	0	0	0	Bacteria	Proteobacteria	Deltaproteobacteria	Desulfuromonadales	Desulfuromonadaceae	Desulfuromonas	na
OTU247138	0	0	0	0	0	0	0	0	0	3	Bacteria	Proteobacteria	Alphaproteobacteria	Rhizobiales	Methylobacteriaceae	Methylobacterium	na
OTU247197	0	0	0	0	0	0	0	0	0	2	Bacteria	Proteobacteria	Alphaproteobacteria	Sphingomonadales	Sphingomonadaceae	Sphingobium	na
OTU247277	0	0	0	0	0	0	0	0	0	3	Bacteria	Proteobacteria	Alphaproteobacteria	Sphingomonadales	Sphingomonadaceae	Sphingopyxis	na
OTU247281	0	0	0	0	0	0	0	0	3	0	Bacteria	Acidobacteria	Acidobacteria_Gp11	Gp11	na	na	na
OTU247282	3	0	0	0	0	0	0	0	7	0	Bacteria	Proteobacteria	Alphaproteobacteria	Rhodospirillales	Rhodospirillaceae	Dongia	na
OTU247331	0	0	0	0	0	0	0	0	0	3	Bacteria	Proteobacteria	Alphaproteobacteria	Sphingomonadales	Sphingomonadaceae	Sphingopyxis	na
OTU247367	2	0	0	0	0	0	0	0	0	0	Bacteria	Proteobacteria	Deltaproteobacteria	Desulfurellales	Desulfurellaceae	Hippea	na
OTU247369	4	0	0	0	0	0	0	0	0	0	Bacteria	Proteobacteria	Deltaproteobacteria	Desulfobacterales	Desulfobacteraceae	Desulfosarcina	na
OTU247394	0	0	0	0	0	0	0	0	0	3	Bacteria	Proteobacteria	Alphaproteobacteria	Sphingomonadales	Sphingomonadaceae	Sphingobium	na
OTU247408	0	0	0	0	0	0	0	2	0	0	Bacteria	Proteobacteria	Betaproteobacteria	Rhodocyclales	Rhodocyclaceae	Thauera	na
OTU247424	3	1	0	0	0	0	0	0	0	0	Bacteria	Bacteroidetes	Bacteroidia	Bacteroidales	Prolixibacteraceae	Sunxiuqinia	na
OTU247443	0	0	0	0	0	0	0	0	0	7	Bacteria	Proteobacteria	Alphaproteobacteria	Sphingomonadales	Sphingomonadaceae	Sphingopyxis	na
OTU247444	0	0	0	0	0	0	0	0	0	37	Bacteria	Proteobacteria	Betaproteobacteria	Rhodocyclales	Rhodocyclaceae	Methyloversatilis	na
OTU247453	0	0	0	0	0	0	0	1	2	0	Bacteria	Acidobacteria	Acidobacteria_Gp5	Gp5	na	na	na
OTU247479	0	0	0	0	0	0	0	3	0	0	Bacteria	Deferribacteres	Deferribacteres	Deferribacterales	Deferribacteraceae	Deferribacter	na
OTU247538	0	0	0	0	0	0	0	11	0	0	Bacteria	Proteobacteria	Betaproteobacteria	Burkholderiales	Burkholderiales_incertae_sedis	Rubrivivax	na
OTU247546	0	0	0	0	0	0	0	1	3	0	Bacteria	Actinobacteria	Actinobacteria	Actinomycetales	Streptomycetaceae	Streptomyces	na
OTU247581	0	0	0	0	0	0	0	0	3	0	Bacteria	Acidobacteria	Acidobacteria_Gp6	Gp6	na	na	na
OTU247584	2	0	0	0	0	0	0	0	0	0	Bacteria	Proteobacteria	Deltaproteobacteria	Desulfobacterales	Desulfobacteraceae	Desulfobotulus	na
OTU247585	2	0	0	0	0	0	0	0	0	0	Bacteria	Proteobacteria	Gammaproteobacteria	Chromatiales	Ectothiorhodospiraceae	Thioalkalivibrio	na
OTU247593	0	0	0	0	0	0	0	2	1	0	Bacteria	Proteobacteria	Deltaproteobacteria	Desulfuromonadales	Geobacteraceae	Geobacter	na
OTU247613	0	0	0	0	0	0	0	0	0	2	Bacteria	Proteobacteria	Betaproteobacteria	Burkholderiales	Comamonadaceae	Acidovorax	na
OTU247619	0	0	0	0	0	0	0	0	0	2	Bacteria	Planctomycetes	Planctomycetia	Planctomycetales	Planctomycetaceae	Schlesneria	na
OTU247622	0	0	0	0	0	0	0	0	4	0	Bacteria	Proteobacteria	Alphaproteobacteria	Rhodospirillales	Rhodospirillaceae	Defluviicoccus	na
OTU247694	0	4	0	0	0	0	0	0	0	0	Bacteria	Bacteroidetes	Sphingobacteriia	Sphingobacteriales	Saprospiraceae	Lewinella	na
OTU247759	0	0	0	0	0	0	0	0	2	0	Bacteria	Proteobacteria	Betaproteobacteria	Burkholderiales	Burkholderiaceae	Burkholderia	na
OTU247764	0	0	0	0	0	0	0	0	2	0	Bacteria	Nitrospirae	Nitrospira	Nitrospirales	Nitrospiraceae	Nitrospira	na
OTU247786	0	0	0	0	0	0	0	0	2	0	Bacteria	Proteobacteria	Betaproteobacteria	Nitrosomonadales	Nitrosomonadaceae	Nitrosomonas	na
OTU247788	0	0	0	0	0	0	0	0	2	0	Bacteria	Actinobacteria	Actinobacteria	Actinomycetales	Jiangellaceae	Jiangella	na
OTU247806	0	2	0	0	0	0	0	0	0	0	Bacteria	Proteobacteria	Deltaproteobacteria	Desulfovibrionales	Desulfovibrionaceae	Desulfovibrio	na
OTU247830	2	1	0	0	0	0	0	0	0	0	Bacteria	Proteobacteria	Alphaproteobacteria	Rhodospirillales	Acetobacteraceae	Roseomonas	na
OTU247842	0	0	0	0	0	0	0	0	0	2	Bacteria	Proteobacteria	Gammaproteobacteria	Pseudomonadales	Moraxellaceae	Acinetobacter	na
OTU247848	0	0	0	0	0	0	0	0	7	0	Bacteria	Cyanobacteria/Chloroplast	Cyanobacteria	Family_XII	GpXII	na	na
OTU247861	0	2	0	0	0	0	0	0	0	0	Bacteria	Verrucomicrobia	Subdivision5	Subdivision5_genera_incertae_sedis	na	na	na
OTU247865	0	0	0	0	0	0	0	0	0	2	Bacteria	Actinobacteria	Actinobacteria	Solirubrobacterales	Conexibacteraceae	Conexibacter	na
OTU247868	0	0	0	0	0	0	0	0	2	0	Bacteria	Acidobacteria	Acidobacteria_Gp6	Gp6	na	na	na
OTU247879	1	2	0	0	0	0	0	0	0	0	Bacteria	Planctomycetes	Phycisphaerae	Tepidisphaerales	Tepidisphaeraceae	Tepidisphaera	na
OTU247889	0	0	0	0	0	0	0	0	7	0	Bacteria	Bacteroidetes	Sphingobacteriia	Sphingobacteriales	Saprospiraceae	Lewinella	na
OTU247906	0	0	0	0	0	0	0	0	0	10	Bacteria	Proteobacteria	Betaproteobacteria	Burkholderiales	Comamonadaceae	Curvibacter	na
OTU247910	0	0	0	0	0	0	0	0	2	0	Bacteria	Proteobacteria	Oligoflexia	Oligoflexales	Oligoflexaceae	Oligoflexus	na
OTU247925	0	0	0	0	0	0	0	0	0	2	Bacteria	Proteobacteria	Alphaproteobacteria	Sphingomonadales	Sphingomonadaceae	Sphingopyxis	na
OTU247955	0	0	0	0	0	0	0	3	0	0	Bacteria	Cyanobacteria/Chloroplast	Chloroplast	Chloroplast	Bacillariophyta	na	na
OTU247961	0	3	0	0	0	0	0	0	0	0	Bacteria	Proteobacteria	Deltaproteobacteria	Myxococcales	Cystobacteraceae	Cystobacter	na
OTU247971	0	0	0	0	0	0	0	0	4	0	Bacteria	Bacteroidetes	Sphingobacteriia	Sphingobacteriales	Sphingobacteriaceae	Sphingobacterium	na
OTU248	0	0	4	0	0	0	0	0	0	0	Bacteria	Bacteroidetes	Flavobacteriia	Flavobacteriales	Flavobacteriaceae	Flavobacterium	na
OTU248006	0	0	0	0	0	0	0	0	0	2	Bacteria	Proteobacteria	Betaproteobacteria	Rhodocyclales	Rhodocyclaceae	Georgfuchsia	na
OTU248019	2	1	0	0	0	0	0	0	0	0	Bacteria	Proteobacteria	Gammaproteobacteria	Methylococcales	Methylococcaceae	Methylobacter	na
OTU24807	0	0	0	2	0	0	0	0	0	0	Bacteria	Proteobacteria	Betaproteobacteria	Burkholderiales	Burkholderiales_incertae_sedis	Methylibium	na
OTU248070	0	0	0	0	0	0	0	0	0	5	Bacteria	Proteobacteria	Alphaproteobacteria	Sphingomonadales	Sphingomonadaceae	Sphingobium	na
OTU248113	0	0	0	0	0	0	0	2	0	0	Bacteria	Proteobacteria	Alphaproteobacteria	Rhodospirillales	Rhodospirillaceae	Oceanibaculum	na
OTU248115	0	0	0	0	0	0	0	0	0	22	Bacteria	Bacteroidetes	Sphingobacteriia	Sphingobacteriales	Chitinophagaceae	Terrimonas	na
OTU248117	0	0	0	0	0	0	0	0	0	4	Bacteria	Proteobacteria	Betaproteobacteria	Burkholderiales	Alcaligenaceae	Azohydromonas	na
OTU248122	0	0	0	0	0	0	0	0	2	0	Bacteria	Actinobacteria	Actinobacteria	Gaiellales	Gaiellaceae	Gaiella	na
OTU248153	0	0	0	0	0	0	0	0	2	0	Bacteria	Proteobacteria	Alphaproteobacteria	Rhizobiales	Rhodobiaceae	Methyloceanibacter	na
OTU248158	2	0	0	0	0	0	0	0	0	0	Bacteria	Proteobacteria	Deltaproteobacteria	Syntrophobacterales	Syntrophaceae	Syntrophus	na
OTU248196	0	0	0	0	0	0	0	0	4	0	Bacteria	Proteobacteria	Alphaproteobacteria	Alphaproteobacteria_incertae_sedis	Geminicoccus	na	na
OTU248218	0	0	0	0	0	0	0	0	2	0	Bacteria	Actinobacteria	Actinobacteria	Gaiellales	Gaiellaceae	Gaiella	na
OTU248234	0	0	0	0	0	0	0	0	2	0	Bacteria	Bacteroidetes	Flavobacteriia	Flavobacteriales	Flavobacteriaceae	Flavobacterium	na
OTU248246	0	0	0	0	0	0	0	4	0	0	Bacteria	Bacteroidetes	Sphingobacteriia	Sphingobacteriales	Chitinophagaceae	Terrimonas	na
OTU24825	0	0	0	0	2	0	0	0	0	0	Bacteria	Proteobacteria	Gammaproteobacteria	Pseudomonadales	Pseudomonadaceae	Rhizobacter	na
OTU248306	0	0	0	0	0	0	0	0	0	3	Bacteria	Proteobacteria	Alphaproteobacteria	Sphingomonadales	Sphingomonadaceae	Sphingobium	na
OTU248343	2	2	0	0	0	0	0	0	0	0	Bacteria	Proteobacteria	Betaproteobacteria	Rhodocyclales	Rhodocyclaceae	Azospira	na
OTU248353	3	1	0	0	0	0	0	0	0	0	Bacteria	Bacteroidetes	Bacteroidia	Bacteroidales	Prolixibacteraceae	Prolixibacter	na
OTU248359	0	0	0	0	0	0	0	2	0	0	Bacteria	Proteobacteria	Deltaproteobacteria	Bdellovibrionales	Bdellovibrionaceae	Vampirovibrio	na
OTU248372	0	0	0	0	0	0	0	0	2	0	Bacteria	Proteobacteria	Betaproteobacteria	Burkholderiales	Comamonadaceae	Roseateles	na
OTU248374	0	0	0	0	0	0	0	0	5	0	Bacteria	Actinobacteria	Actinobacteria	Actinomycetales	Propionibacteriaceae	Microlunatus	na
OTU248418	0	0	0	0	0	0	0	0	0	2	Bacteria	Proteobacteria	Betaproteobacteria	Burkholderiales	Comamonadaceae	Acidovorax	na
OTU248461	0	0	0	0	0	0	0	0	0	3	Bacteria	Bacteroidetes	Sphingobacteriia	Sphingobacteriales	Chitinophagaceae	Flavisolibacter	na
OTU248469	0	0	0	0	0	0	0	0	0	2	Bacteria	Proteobacteria	Betaproteobacteria	Burkholderiales	Burkholderiales_incertae_sedis	Rubrivivax	na
OTU248478	0	0	0	0	0	0	0	0	2	0	Bacteria	Proteobacteria	Betaproteobacteria	Burkholderiales	Oxalobacteraceae	Noviherbaspirillum	na
OTU248480	0	0	0	0	0	0	0	0	2	0	Bacteria	Proteobacteria	Alphaproteobacteria	Rhizobiales	Rhizobiales_incertae_sedis	Variibacter	na
OTU248485	0	0	0	0	0	0	0	3	0	0	Bacteria	Firmicutes	Clostridia	Thermoanaerobacterales	Thermoanaerobacteraceae	Thermoanaerobacter	na
OTU248530	0	0	0	0	0	0	0	0	2	0	Bacteria	Proteobacteria	Gammaproteobacteria	Xanthomonadales	Sinobacteraceae	Povalibacter	na
OTU248548	0	0	0	0	0	0	0	0	2	0	Bacteria	Actinobacteria	Actinobacteria	Acidimicrobiales	Acidimicrobineae_incertae_sedis	Aciditerrimonas	na
OTU248553	0	0	0	0	0	0	0	0	3	0	Bacteria	Firmicutes	Bacilli	Bacillales	Bacillaceae_1	Bacillus	na
OTU248576	3	1	0	0	0	0	0	0	0	0	Bacteria	Bacteroidetes	Sphingobacteriia	Sphingobacteriales	Chitinophagaceae	Terrimonas	na
OTU248599	0	0	0	0	0	0	0	0	2	0	Bacteria	Acidobacteria	Acidobacteria_Gp10	Gp10	na	na	na
OTU248618	1	3	0	0	0	0	0	0	1	0	Bacteria	Proteobacteria	Betaproteobacteria	Burkholderiales	Burkholderiales_incertae_sedis	Leptothrix	na
OTU248638	0	0	0	0	0	0	0	0	2	0	Bacteria	Actinobacteria	Actinobacteria	Actinomycetales	Pseudonocardiaceae	Pseudonocardia	na
OTU24865	0	0	0	0	3	0	0	0	0	0	Bacteria	Actinobacteria	Actinobacteria	Actinomycetales	Nocardioidaceae	Nocardioides	na
OTU248683	0	0	0	0	0	0	0	0	0	2	Bacteria	Proteobacteria	Gammaproteobacteria	Legionellales	Legionellaceae	Legionella	na
OTU248701	0	0	0	0	0	0	0	2	0	0	Bacteria	Gemmatimonadetes	Gemmatimonadetes	Gemmatimonadales	Gemmatimonadaceae	Gemmatimonas	na
OTU248710	0	0	0	0	0	0	0	0	0	4	Bacteria	Bacteroidetes	Sphingobacteriia	Sphingobacteriales	Chitinophagaceae	Sediminibacterium	na
OTU248713	0	0	0	0	0	0	0	0	2	0	Bacteria	Proteobacteria	Betaproteobacteria	Burkholderiales	Oxalobacteraceae	Massilia	na
OTU248733	0	0	0	0	0	0	0	0	11	0	Bacteria	Proteobacteria	Betaproteobacteria	Burkholderiales	Oxalobacteraceae	Massilia	na
OTU248758	0	0	0	0	0	0	0	0	2	0	Bacteria	Latescibacteria	Latescibacteria_genera_incertae_sedis	na	na	na	na
OTU248760	2	0	0	0	0	0	0	0	0	0	Bacteria	Proteobacteria	Deltaproteobacteria	Desulfovibrionales	Desulfovibrionaceae	Desulfovibrio	na
OTU248767	0	0	0	0	0	0	0	0	0	4	Bacteria	Proteobacteria	Alphaproteobacteria	Sphingomonadales	Sphingomonadaceae	Sphingobium	na
OTU248770	0	0	0	0	0	0	0	6	0	0	Bacteria	Bacteroidetes	Sphingobacteriia	Sphingobacteriales	Saprospiraceae	Lewinella	na
OTU248778	2	0	0	0	0	0	0	0	0	0	Bacteria	Nitrospirae	Nitrospira	Nitrospirales	Nitrospiraceae	Thermodesulfovibrio	na
OTU248779	8	1	0	0	0	0	0	0	0	0	Bacteria	Proteobacteria	Deltaproteobacteria	Desulfobacterales	Desulfobacteraceae	Desulfatiglans	na
OTU248795	0	0	0	0	0	0	0	0	0	2	Bacteria	Proteobacteria	Gammaproteobacteria	Legionellales	Coxiellaceae	Coxiella	na
OTU248816	0	0	0	0	0	0	0	0	0	2	Bacteria	Bacteroidetes	Sphingobacteriia	Sphingobacteriales	Chitinophagaceae	Terrimonas	na
OTU248908	0	0	0	0	0	0	0	0	0	14	Bacteria	Proteobacteria	Alphaproteobacteria	Sphingomonadales	Sphingomonadaceae	Sphingobium	na
OTU248918	3	0	0	0	0	0	0	0	0	0	Bacteria	Bacteroidetes	Bacteroidia	Bacteroidales	Prolixibacteraceae	Sunxiuqinia	na
OTU248919	2	0	0	0	0	0	0	0	0	0	Bacteria	Proteobacteria	Deltaproteobacteria	Desulfuromonadales	Geobacteraceae	Geobacter	na
OTU248956	0	0	0	0	0	0	0	0	2	0	Bacteria	Proteobacteria	Betaproteobacteria	Burkholderiales	Burkholderiales_incertae_sedis	Thiobacter	na
OTU248957	2	0	0	0	0	0	0	0	0	0	Bacteria	Proteobacteria	Deltaproteobacteria	Desulfuromonadales	Geobacteraceae	Geobacter	na
OTU249	0	0	2	254	37	0	0	0	1	1	Bacteria	Proteobacteria	Gammaproteobacteria	Pseudomonadales	Pseudomonadaceae	Pseudomonas	na
OTU249010	0	0	0	0	0	0	0	0	0	2	Bacteria	Proteobacteria	Alphaproteobacteria	Sphingomonadales	Sphingomonadaceae	Sphingobium	na
OTU249014	0	0	0	0	0	0	0	0	2	0	Bacteria	Actinobacteria	Actinobacteria	Acidimicrobiales	Acidimicrobiaceae	Ilumatobacter	na
OTU249032	0	3	0	0	0	0	0	0	2	0	Bacteria	Proteobacteria	Betaproteobacteria	Burkholderiales	Burkholderiales_incertae_sedis	Aquabacterium	na
OTU249065	4	0	0	0	0	0	0	0	0	0	Bacteria	Acidobacteria	Acidobacteria_Gp23	Gp23	na	na	na
OTU249078	0	0	0	0	0	0	0	2	0	0	Bacteria	Nitrospirae	Nitrospira	Nitrospirales	Nitrospiraceae	Nitrospira	na
OTU249106	0	0	0	0	0	0	0	0	0	2	Bacteria	Proteobacteria	Alphaproteobacteria	Rhizobiales	Methylobacteriaceae	Methylobacterium	na
OTU249123	0	0	0	0	0	0	0	5	0	0	Bacteria	Proteobacteria	Alphaproteobacteria	Rhizobiales	Rhodobiaceae	Rhodoligotrophos	na
OTU249137	0	0	0	0	0	0	0	0	0	4	Bacteria	Cyanobacteria/Chloroplast	Cyanobacteria	Family_I	GpI	na	na
OTU249147	0	0	0	0	0	0	0	2	0	0	Bacteria	Chloroflexi	Thermoflexia	Thermoflexales	Thermoflexaceae	Thermoflexus	na
OTU249157	0	0	0	0	0	0	0	0	2	0	Bacteria	Actinobacteria	Actinobacteria	Solirubrobacterales	Solirubrobacteraceae	Solirubrobacter	na
OTU249174	0	3	0	0	0	0	0	0	0	0	Bacteria	Proteobacteria	Alphaproteobacteria	Alphaproteobacteria_incertae_sedis	Rhizomicrobium	na	na
OTU249188	2	0	0	0	0	0	0	0	0	0	Bacteria	Aminicenantes	Aminicenantes_genera_incertae_sedis	na	na	na	na
OTU249207	0	0	0	0	0	0	0	0	0	3	Bacteria	Proteobacteria	Alphaproteobacteria	Sphingomonadales	Sphingomonadaceae	Sphingobium	na
OTU249254	0	0	0	0	0	0	0	0	4	0	Bacteria	Proteobacteria	Betaproteobacteria	Burkholderiales	Burkholderiaceae	Burkholderia	na
OTU249260	0	0	0	0	0	0	0	2	0	0	Bacteria	Gemmatimonadetes	Gemmatimonadetes	Gemmatimonadales	Gemmatimonadaceae	Gemmatimonas	na
OTU249262	0	0	0	0	0	0	0	0	0	2	Bacteria	Proteobacteria	Alphaproteobacteria	Sphingomonadales	Sphingomonadaceae	Sphingomonas	na
OTU249267	0	0	0	0	0	0	0	0	0	3	Bacteria	Proteobacteria	Alphaproteobacteria	Rhodospirillales	Rhodospirillaceae	Azospirillum	na
OTU249268	0	0	0	0	0	0	0	0	0	11	Bacteria	Proteobacteria	Alphaproteobacteria	Rhodobacterales	Rhodobacteraceae	Rhodobacter	na
OTU249269	0	0	0	0	0	0	0	0	2	0	Bacteria	Proteobacteria	Betaproteobacteria	Burkholderiales	Oxalobacteraceae	Noviherbaspirillum	na
OTU249270	0	0	0	0	0	0	0	0	2	0	Bacteria	Proteobacteria	Alphaproteobacteria	Rhizobiales	Methylobacteriaceae	Microvirga	na
OTU249271	0	0	0	0	0	0	0	0	2	0	Bacteria	Planctomycetes	Planctomycetia	Planctomycetales	Planctomycetaceae	Pirellula	na
OTU249324	0	0	0	0	0	0	0	0	2	0	Bacteria	Proteobacteria	Gammaproteobacteria	Xanthomonadales	Xanthomonadaceae	Lysobacter	na
OTU249342	0	0	0	0	0	0	0	0	0	2	Bacteria	Proteobacteria	Betaproteobacteria	Burkholderiales	Comamonadaceae	Acidovorax	na
OTU249358	0	0	0	0	0	0	0	0	2	0	Bacteria	Proteobacteria	Gammaproteobacteria	Pseudomonadales	Pseudomonadaceae	Rhizobacter	na
OTU249384	0	2	0	0	0	0	0	0	0	0	Bacteria	Bacteroidetes	Bacteroidia	Bacteroidales	Prolixibacteraceae	Mangrovibacterium	na
OTU249408	0	0	0	0	0	0	0	0	8	0	Bacteria	Actinobacteria	Actinobacteria	Actinomycetales	Propionibacteriaceae	Microlunatus	na
OTU249433	2	0	0	0	0	0	0	0	0	0	Bacteria	Latescibacteria	Latescibacteria_genera_incertae_sedis	na	na	na	na
OTU249476	0	0	0	0	0	0	0	0	0	3	Bacteria	Proteobacteria	Deltaproteobacteria	Bdellovibrionales	Bdellovibrionaceae	Vampirovibrio	na
OTU249495	0	0	0	0	0	0	0	2	0	0	Bacteria	Proteobacteria	Betaproteobacteria	Nitrosomonadales	Nitrosomonadaceae	Nitrosospira	na
OTU249496	0	0	0	0	0	0	0	2	0	0	Bacteria	Proteobacteria	Alphaproteobacteria	Sphingomonadales	Sphingomonadaceae	Sphingopyxis	na
OTU249521	0	2	0	0	0	0	0	0	0	0	Bacteria	Proteobacteria	Betaproteobacteria	Burkholderiales	Comamonadaceae	Roseateles	na
OTU249569	0	0	0	0	0	0	0	0	0	2	Bacteria	Proteobacteria	Alphaproteobacteria	Sphingomonadales	Sphingomonadaceae	Sphingobium	na
OTU249616	0	0	0	0	0	0	0	0	0	4	Bacteria	Proteobacteria	Betaproteobacteria	Burkholderiales	Comamonadaceae	Curvibacter	na
OTU249620	0	0	0	0	0	0	0	0	3	0	Bacteria	Proteobacteria	Alphaproteobacteria	Sphingomonadales	Sphingomonadaceae	Sphingomonas	na
OTU249673	0	0	0	0	0	0	0	0	0	2	Bacteria	Proteobacteria	Betaproteobacteria	Rhodocyclales	Rhodocyclaceae	Georgfuchsia	na
OTU249675	0	0	0	0	0	0	0	0	2	0	Bacteria	Proteobacteria	Alphaproteobacteria	Rhizobiales	Methylobacteriaceae	Microvirga	na
OTU249700	0	0	0	0	0	0	0	0	2	0	Bacteria	Proteobacteria	Alphaproteobacteria	Rhizobiales	Hyphomicrobiaceae	Devosia	na
OTU249701	0	0	0	0	0	0	0	0	3	0	Bacteria	Bacteroidetes	Sphingobacteriia	Sphingobacteriales	Chitinophagaceae	Terrimonas	na
OTU249721	0	0	0	0	0	0	0	0	0	3	Bacteria	Gemmatimonadetes	Gemmatimonadetes	Gemmatimonadales	Gemmatimonadaceae	Gemmatimonas	na
OTU249725	1	0	0	0	0	0	0	0	2	0	Bacteria	Bacteroidetes	Sphingobacteriia	Sphingobacteriales	Sphingobacteriaceae	Mucilaginibacter	na
OTU249771	0	0	0	0	0	0	0	2	1	0	Bacteria	Proteobacteria	Alphaproteobacteria	Rhodospirillales	Rhodospirillaceae	Dongia	na
OTU249786	0	0	0	0	0	0	0	2	0	0	Bacteria	Proteobacteria	Gammaproteobacteria	Pseudomonadales	Pseudomonadaceae	Pseudomonas	na
OTU249832	0	0	0	0	0	0	0	0	0	5	Bacteria	Proteobacteria	Betaproteobacteria	Burkholderiales	Burkholderiales_incertae_sedis	Aquabacterium	na
OTU249852	0	0	0	0	0	0	0	2	0	0	Bacteria	Gemmatimonadetes	Gemmatimonadetes	Gemmatimonadales	Gemmatimonadaceae	Gemmatimonas	na
OTU249876	0	0	0	0	0	0	0	0	0	2	Bacteria	Nitrospirae	Nitrospira	Nitrospirales	Nitrospiraceae	Thermodesulfovibrio	na
OTU249882	0	0	0	0	0	0	0	0	4	0	Bacteria	Actinobacteria	Actinobacteria	Actinomycetales	Pseudonocardiaceae	Saccharopolyspora	na
OTU249896	0	0	0	0	0	0	0	0	2	0	Bacteria	Proteobacteria	Betaproteobacteria	Burkholderiales	Comamonadaceae	Ramlibacter	na
OTU249955	3	1	0	0	0	0	0	0	0	0	Bacteria	Bacteroidetes	Bacteroidia	Bacteroidales	Prolixibacteraceae	Sunxiuqinia	na
OTU250019	0	0	0	0	0	0	0	1	4	0	Bacteria	Acidobacteria	Acidobacteria_Gp6	Gp6	na	na	na
OTU250033	0	0	0	0	0	0	0	3	0	0	Bacteria	Acidobacteria	Acidobacteria_Gp5	Gp5	na	na	na
OTU250034	0	0	0	0	0	0	0	0	0	2	Bacteria	Proteobacteria	Alphaproteobacteria	Sphingomonadales	Sphingomonadaceae	Blastomonas	na
OTU250036	0	0	0	0	0	0	0	0	0	6	Bacteria	Proteobacteria	Alphaproteobacteria	Caulobacterales	Caulobacteraceae	Brevundimonas	na
OTU250063	0	0	0	0	0	0	0	1	3	0	Bacteria	Acidobacteria	Acidobacteria_Gp7	Gp7	na	na	na
OTU250065	1	2	0	0	0	0	0	0	0	0	Bacteria	Actinobacteria	Actinobacteria	Acidimicrobiales	Acidimicrobiaceae	Ilumatobacter	na
OTU250076	0	2	0	0	0	0	0	0	0	0	Bacteria	Proteobacteria	Betaproteobacteria	Rhodocyclales	Rhodocyclaceae	Sulfuritalea	na
OTU250087	0	0	0	0	0	0	0	2	0	0	Bacteria	Firmicutes	Bacilli	Bacillales	Alicyclobacillaceae	Tumebacillus	na
OTU250089	0	0	0	0	0	0	0	2	0	0	Bacteria	Acidobacteria	Acidobacteria_Gp5	Gp5	na	na	na
OTU25012	0	0	2	0	0	0	0	0	0	0	Bacteria	Verrucomicrobia	Opitutae	Opitutales	Opitutaceae	Opitutus	na
OTU250123	0	0	0	0	0	0	0	0	2	0	Bacteria	Latescibacteria	Latescibacteria_genera_incertae_sedis	na	na	na	na
OTU250133	0	0	0	0	0	0	0	0	0	3	Bacteria	Proteobacteria	Alphaproteobacteria	Sphingomonadales	Sphingomonadaceae	Sphingopyxis	na
OTU250137	0	0	0	0	0	0	0	2	0	0	Bacteria	Proteobacteria	Deltaproteobacteria	Desulfovibrionales	Desulfovibrionaceae	Desulfovibrio	na
OTU250165	0	0	0	0	0	0	0	0	2	0	Bacteria	Actinobacteria	Actinobacteria	Acidimicrobiales	Acidimicrobineae_incertae_sedis	Aciditerrimonas	na
OTU250181	0	0	0	0	0	0	0	0	0	2	Bacteria	Proteobacteria	Alphaproteobacteria	Sphingomonadales	Sphingomonadaceae	Sphingobium	na
OTU250184	0	0	0	0	0	0	0	0	0	2	Bacteria	Proteobacteria	Alphaproteobacteria	Rhizobiales	Methylocystaceae	Hansschlegelia	na
OTU250189	0	0	0	0	0	0	0	0	2	0	Bacteria	Chloroflexi	Ardenticatenia	Ardenticatenales	Ardenticatenaceae	Ardenticatena	na
OTU250231	0	0	0	0	0	0	0	0	2	0	Bacteria	Chloroflexi	Caldilineae	Caldilineales	Caldilineaceae	Caldilinea	na
OTU250233	0	0	0	0	0	0	0	0	5	0	Bacteria	Acidobacteria	Acidobacteria_Gp6	Gp6	na	na	na
OTU25025	2	0	0	0	0	0	0	0	0	0	Bacteria	Planctomycetes	Phycisphaerae	Phycisphaerales	Phycisphaeraceae	Phycisphaera	na
OTU250251	0	2	0	0	0	0	0	0	0	0	Bacteria	Actinobacteria	Actinobacteria	Rubrobacterales	Rubrobacteraceae	Rubrobacter	na
OTU250284	0	0	0	0	0	0	0	0	0	3	Bacteria	Proteobacteria	Alphaproteobacteria	Sphingomonadales	Sphingomonadaceae	Sphingobium	na
OTU250301	0	0	0	0	0	0	0	2	0	0	Bacteria	Acidobacteria	Acidobacteria_Gp5	Gp5	na	na	na
OTU250326	0	0	0	0	0	0	0	0	0	2	Bacteria	Proteobacteria	Betaproteobacteria	Rhodocyclales	Rhodocyclaceae	Zoogloea	na
OTU250351	0	0	0	0	0	0	0	0	0	3	Bacteria	Proteobacteria	Betaproteobacteria	Burkholderiales	Burkholderiales_incertae_sedis	Aquabacterium	na
OTU250375	1	2	0	0	0	0	0	0	0	0	Bacteria	Bacteroidetes	Sphingobacteriia	Sphingobacteriales	Saprospiraceae	Portibacter	na
OTU250409	0	0	0	0	0	0	0	0	2	0	Bacteria	Actinobacteria	Actinobacteria	Actinomycetales	Cryptosporangiaceae	Fodinicola	na
OTU250454	0	0	0	0	0	0	0	0	0	13	Bacteria	Planctomycetes	Phycisphaerae	Phycisphaerales	Phycisphaeraceae	Phycisphaera	na
OTU250456	0	0	0	0	0	0	0	0	0	2	Bacteria	Proteobacteria	Alphaproteobacteria	Sphingomonadales	Sphingomonadaceae	Sphingobium	na
OTU250459	2	1	0	0	0	0	0	0	0	0	Bacteria	Proteobacteria	Alphaproteobacteria	Rhizobiales	Xanthobacteraceae	Labrys	na
OTU250460	2	0	0	0	0	0	0	0	0	0	Bacteria	Proteobacteria	Alphaproteobacteria	Rhodospirillales	Rhodospirillaceae	Dongia	na
OTU250472	0	0	0	0	0	0	0	2	0	0	Bacteria	Acidobacteria	Acidobacteria_Gp5	Gp5	na	na	na
OTU250488	0	0	0	0	0	0	0	0	0	2	Bacteria	Proteobacteria	Betaproteobacteria	Rhodocyclales	Rhodocyclaceae	Methyloversatilis	na
OTU250524	2	0	0	0	0	0	0	0	0	0	Bacteria	Proteobacteria	Alphaproteobacteria	Rhodobacterales	Rhodobacteraceae	Gemmobacter	na
OTU250529	0	0	0	0	0	0	0	2	0	0	Bacteria	Proteobacteria	Betaproteobacteria	Burkholderiales	Burkholderiaceae	Burkholderia	na
OTU250545	0	0	0	0	0	0	0	0	3	0	Bacteria	Actinobacteria	Actinobacteria	Actinomycetales	Acidothermaceae	Acidothermus	na
OTU250587	0	0	0	0	0	0	0	0	1	3	Bacteria	Proteobacteria	Betaproteobacteria	Burkholderiales	Burkholderiales_incertae_sedis	Aquabacterium	na
OTU250638	0	0	0	0	0	0	0	0	0	2	Bacteria	Candidatus_Saccharibacteria	Saccharibacteria_genera_incertae_sedis	na	na	na	na
OTU250695	0	0	0	0	0	0	0	0	3	0	Bacteria	Actinobacteria	Actinobacteria	Acidimicrobiales	Acidimicrobineae_incertae_sedis	Aciditerrimonas	na
OTU250710	0	0	0	0	0	0	0	2	0	0	Bacteria	Proteobacteria	Betaproteobacteria	Burkholderiales	Burkholderiales_incertae_sedis	Rubrivivax	na
OTU250748	0	3	0	0	0	0	0	0	0	0	Bacteria	Acidobacteria	Acidobacteria_Gp22	Gp22	na	na	na
OTU250772	0	0	0	0	0	0	0	0	2	0	Bacteria	Acidobacteria	Acidobacteria_Gp6	Gp6	na	na	na
OTU250777	0	0	0	0	0	0	0	0	2	0	Bacteria	Planctomycetes	Planctomycetia	Planctomycetales	Planctomycetaceae	Thermogutta	na
OTU250798	0	0	0	0	0	0	0	0	6	0	Bacteria	Actinobacteria	Actinobacteria	Actinomycetales	Intrasporangiaceae	Lapillicoccus	na
OTU250828	0	0	0	2	0	0	0	0	0	0	Bacteria	Proteobacteria	Alphaproteobacteria	Rhizobiales	Hyphomicrobiaceae	Hyphomicrobium	na
OTU250876	0	0	0	0	0	0	0	0	3	0	Bacteria	Bacteroidetes	Sphingobacteriia	Sphingobacteriales	Chitinophagaceae	Flavitalea	na
OTU25091	0	0	0	2	0	0	0	0	0	0	Bacteria	Proteobacteria	Betaproteobacteria	Burkholderiales	Burkholderiales_incertae_sedis	Methylibium	na
OTU250912	0	0	0	0	0	0	0	0	0	2	Bacteria	Proteobacteria	Alphaproteobacteria	Rhizobiales	Methylobacteriaceae	Methylobacterium	na
OTU250936	0	0	0	0	0	0	0	2	2	0	Bacteria	Proteobacteria	Deltaproteobacteria	Desulfuromonadales	Geobacteraceae	Geobacter	na
OTU250941	0	0	0	0	0	0	0	0	4	0	Bacteria	Bacteroidetes	Sphingobacteriia	Sphingobacteriales	Saprospiraceae	Lewinella	na
[truncated: 1,634 more rows]
